# Supplementary material for: Digitalization and resilience enhancement: How digital infrastructure construction affects urban resilience
Source: PLoS One. 2025 Dec 30;20(12):e0339790. doi: 10.1371/journal.pone.0339790 (PMC12753055; doi:10.1371/journal.pone.0339790)
Supplement: S1 File — (XLSX) [file pone.0339790.s001.xlsx]

## Sheet: Sheet1
Year	Code	City	DIC	UR	UER	USR	UELR	UIR	PS	RAE	TI	UBR	GI	ISU	PD
2011	110000	Beijing	0.188909	0.40216	0.0528257	0.0481091	0.006051	0.295175	0.333997	1.13535	0.310925	87.5491	0.199683	3.2945	779
2011	120000	Tianjin	0.126962	0.295165	0.0407745	0.0380184	0.0061913	0.21018	0.195653	1.92099	0.0917841	80.51	0.158865	0.880412	847
2011	130100	Shijiazhuang	0.0214989	0.117621	0.0212303	0.0386624	0.005423	0.0523049	0.11574	2.10139	0.0701942	51.7919	0.0988414	0.805103	629
2011	130200	Tangshan	0.0187905	0.112749	0.0244012	0.0215075	0.0071422	0.0596978	0.144368	3.58916	0.0145952	51.8008	0.0811548	0.515646	547
2011	130300	Qinhuangdao	0.0177255	0.0822314	0.0161544	0.0341144	0.0073266	0.0246361	0.148407	2.4241	0.0305153	48.0341	0.157576	1.21735	371
2011	130400	Handan	0.0128454	0.0730181	0.0132839	0.0186689	0.0072693	0.0337958	0.0912405	2.45918	0.0172384	45.6444	0.11783	0.596312	812
2011	130500	Xingtai	0.0115868	0.0579196	0.010278	0.0209557	0.0066431	0.0200427	0.081795	1.89526	0.0316031	42.4019	0.15019	0.525216	593
2011	130600	Baoding	0.0163251	0.0622559	0.0102286	0.0213133	0.0068732	0.0238407	0.0776011	2.13293	0.051389	41.4602	0.13579	0.574044	523
2011	130700	Zhangjiakou	0.0139811	0.0666907	0.012745	0.022346	0.0070784	0.0245214	0.115704	1.75497	0.0205054	46.3729	0.206967	0.897964	127
2011	130800	Chengde	0.0131671	0.062629	0.0139098	0.0237271	0.008159	0.0168329	0.111189	2.38465	0.0155122	41.5757	0.174206	0.550429	95
2011	130900	Cangzhou	0.0135122	0.0545694	0.0122626	0.01965	0.0069298	0.0157267	0.0852155	3.09443	0.0069903	43.1392	0.102255	0.684932	523
2011	131000	Langfang	0.018335	0.066923	0.0182494	0.0294694	0.0063139	0.0128904	0.0967875	1.75348	0.0371779	48.8603	0.141457	0.64145	661
2011	131100	Hengshui	0.0123964	0.0467662	0.010117	0.0184674	0.006771	0.0114107	0.0776777	2.51764	0.0144974	41.4335	0.147909	0.545091	500
2011	210100	Shenyang	0.034268	0.208021	0.038716	0.0454131	0.0072911	0.116601	0.208082	1.37266	0.0809279	75.077	0.108066	0.862224	557
2011	210200	Dalian	0.0363606	0.158199	0.0466079	0.0390129	0.0068961	0.0656827	0.227393	1.78046	0.0544671	73.1697	0.11949	0.795969	468
2011	210300	Anshan	0.0161841	0.0691626	0.0210873	0.0180015	0.0093103	0.0207636	0.169137	2.98678	0.0374985	66.3182	0.0967447	0.78633	380
2011	210400	Fushun	0.0141398	0.0774369	0.0200505	0.023866	0.0064317	0.0270888	0.246337	2.15445	0.0153571	69.2108	0.148495	0.54852	195
2011	210500	Benxi	0.0130395	0.0587345	0.0217178	0.0183453	0.0072507	0.0114206	0.274451	2.87973	0.0135253	70.6211	0.133684	0.509062	184
2011	210600	Dandong	0.0167564	0.0556326	0.0155855	0.0212297	0.0070406	0.0117765	0.181586	2.18648	0.014534	61.0877	0.177039	0.68052	158
2011	210700	Jinzhou	0.0146085	0.0652928	0.0151715	0.0296515	0.0062267	0.0142431	0.16011	3.31011	0.0251955	52.9397	0.140891	0.703226	312
2011	210800	Yingkou	0.0144075	0.058039	0.0216561	0.0170352	0.0056356	0.013712	0.141915	2.00271	0.0221192	59.4412	0.149557	0.682843	449
2011	210900	Fuxin	0.0141838	0.0560005	0.0138178	0.026334	0.0065634	0.0092853	0.205916	1.63794	0.012168	54.8827	0.267271	0.734308	185
2011	211000	Liaoyang	0.0132344	0.0592468	0.0201396	0.0197969	0.0069578	0.0123524	0.180464	2.92903	0.0158662	59.3722	0.138525	0.482977	382
2011	211100	Panjin	0.0128151	0.0694739	0.0238236	0.0114094	0.0071198	0.0271212	0.25761	1.87284	0.0183551	73.1933	0.128692	0.345577	322
2011	211200	Tieling	0.0117546	0.0488922	0.0183112	0.0158606	0.0066894	0.0080311	0.159875	1.32643	0.0060075	49.2398	0.192043	0.524307	235
2011	211300	Chaoyang	0.0109613	0.04325	0.0135588	0.0160056	0.0063048	0.0073808	0.0976749	1.99749	0.0070883	44.5451	0.213187	0.541659	173
2011	211400	Huludao	0.0119278	0.0454568	0.0122429	0.0157792	0.0057268	0.011708	0.137751	2.07024	0.0098355	48.592	0.225816	0.8125	270
2011	310000	Shanghai	0.333845	0.407432	0.0491671	0.0367234	0.0062233	0.315318	0.221768	1.85287	0.1278	89.3039	0.203946	1.40557	2239
2011	320100	Nanjing	0.0375173	0.258547	0.0431491	0.0864757	0.0063772	0.122545	0.200381	1.99791	0.187225	79.73	0.108405	1.16652	966
2011	320200	Wuxi	0.0318864	0.171774	0.0466752	0.0252383	0.0068367	0.0930242	0.213383	3.4728	0.133737	72.23	0.0861423	0.812512	1011
2011	320300	Xuzhou	0.0173703	0.0791492	0.0215664	0.0205336	0.0069111	0.030138	0.0948456	2.95132	0.0456809	55.43	0.127896	0.810514	867
2011	320400	Changzhou	0.0249875	0.125318	0.0382728	0.0293123	0.0070721	0.0506608	0.161534	2.56365	0.084616	65.2	0.101037	0.778267	830
2011	320500	Suzhou	0.0431965	0.157169	0.0485471	0.0265477	0.0068462	0.0752285	0.222995	3.89931	0.193906	71.31	0.0935548	0.769023	757
2011	320600	Nantong	0.0222611	0.109424	0.030597	0.017284	0.0071821	0.0543605	0.121113	2.78353	0.102341	57.6	0.102801	0.707438	956
2011	320700	Lianyungang	0.0157999	0.0585964	0.0200966	0.0164806	0.0058627	0.0161565	0.081363	1.70312	0.0257341	53.15	0.194704	0.843716	663
2011	320800	Huaian	0.0121881	0.0681168	0.0195356	0.0192778	0.0062519	0.0230515	0.0938696	1.98054	0.0158885	52.04	0.175549	0.846563	539
2011	320900	Yancheng	0.0162827	0.059945	0.0230475	0.0154287	0.0058362	0.0156325	0.096864	2.76337	0.0680119	54	0.14694	0.802461	484
2011	321000	Yangzhou	0.0215834	0.0870249	0.0317686	0.0213152	0.0067374	0.0272039	0.127909	3.30037	0.0576209	57.9	0.100511	0.712838	698
2011	321100	Zhenjiang	0.0161893	0.098707	0.0345001	0.0301798	0.0067907	0.0272364	0.146978	3.0141	0.149566	63.02	0.0877808	0.73733	707
2011	321200	Taizhou	0.0171103	0.0640739	0.0230475	0.0180746	0.0066652	0.0162866	0.122471	3.20697	0.0803607	56.81	0.108157	0.717963	876
2011	321300	Suqian	0.0123537	0.0520046	0.0165868	0.0156152	0.0065797	0.0132228	0.0598535	2.79727	0.0424	49.78	0.1675	0.808255	649
2011	330100	Hangzhou	0.0470242	0.210044	0.0486145	0.0511871	0.0074758	0.102767	0.260195	1.84277	0.151233	73.9	0.106497	1.04055	419
2011	330200	Ningbo	0.0325154	0.151222	0.0415228	0.0249118	0.0070145	0.0777724	0.241583	2.28086	0.0987697	69	0.123897	0.732815	587
2011	330300	Wenzhou	0.0305621	0.0844582	0.0268023	0.0168817	0.0056197	0.0351544	0.11432	2.75775	0.0597606	66.3	0.108364	0.880217	677
2011	330400	Jiaxing	0.0270582	0.0789813	0.0355879	0.0194247	0.0071207	0.016848	0.177737	1.91302	0.0692033	54.4	0.0898793	0.648555	876
2011	330500	Huzhou	0.0185732	0.0720046	0.030648	0.0151835	0.0070454	0.0191275	0.151615	2.17914	0.096232	53.3	0.0998214	0.716862	449
2011	330600	Shaoxing	0.0215379	0.0779893	0.0399447	0.0152204	0.006982	0.0158423	0.161681	2.26988	0.0783606	59.3	0.0760232	0.722616	533
2011	330700	Jinhua	0.027169	0.0804341	0.0321599	0.0239135	0.0074306	0.0169302	0.117632	3.30092	0.0381294	60	0.095636	0.871967	429
2011	330800	Quzhou	0.0211527	0.062627	0.0263297	0.0171165	0.0069269	0.0122541	0.126579	2.18484	0.0533909	44.8	0.136406	0.650531	286
2011	330900	Zhoushan	0.0221188	0.0791173	0.0318605	0.0296995	0.006357	0.0112003	0.172309	2.10853	0.0710326	64.3	0.191655	0.995573	674
2011	331000	Taizhou	0.0243983	0.0634841	0.0256452	0.0129614	0.0074362	0.0174413	0.113441	2.55422	0.0595313	56	0.0964019	0.844524	624
2011	331100	Lishui	0.0197466	0.0675061	0.0228278	0.0269699	0.0069606	0.0107479	0.1083	2.47342	0.0276229	50.5	0.193285	0.80608	145
2011	350100	Fuzhou	0.0314588	0.127409	0.0284922	0.036165	0.0082274	0.0545245	0.115039	1.89298	0.0554781	63.3	0.0972334	0.99345	497
2011	350200	Xiamen	0.0294986	0.141811	0.0351667	0.0511846	0.0078225	0.0476368	0.296819	1.58756	0.121723	88.5	0.15322	0.938724	1178
2011	350300	Putian	0.0152679	0.0560913	0.0184515	0.0113099	0.0072855	0.0190442	0.0882054	2.68276	0.0233208	50.9	0.0908121	0.551996	790
2011	350400	Sanming	0.0165629	0.0586381	0.0200319	0.0186808	0.0070926	0.0128328	0.140041	2.58351	0.0337455	51.5	0.09973	0.663956	118
2011	350500	Quanzhou	0.0285307	0.0758749	0.0242013	0.0155046	0.0071107	0.0290573	0.085763	3.07114	0.0479582	59.3	0.0695384	0.547161	626
2011	350600	Zhangzhou	0.0170935	0.0532845	0.0171368	0.0162042	0.0069104	0.013033	0.0648414	3.23487	0.0123729	47.9	0.103172	0.763798	372
2011	350700	Nanping	0.0175285	0.0514819	0.0166328	0.0164576	0.0064888	0.0119028	0.141714	2.12289	0.025801	51.1	0.130069	0.808213	119
2011	350800	Longyan	0.0159089	0.0486789	0.020448	0.0132567	0.0074783	0.0074958	0.110299	3.03044	0.0200001	47.5	0.110881	0.55123	155
2011	350900	Ningde	0.0226966	0.0441646	0.0142642	0.0169701	0.0069818	0.0059485	0.0962379	3.78273	0.039135	49.2	0.122644	0.747492	257
2011	370100	Jinan	0.025134	0.175396	0.0327476	0.0747326	0.0070768	0.0608395	0.177355	2.12798	0.136491	65.05	0.0900719	1.27897	742
2011	370200	Qingdao	0.0239875	0.15362	0.0334191	0.0324053	0.0082948	0.0795006	0.176595	2.81083	0.12686	66.52	0.099471	1.00231	698
2011	370300	Zibo	0.0138054	0.100849	0.0308556	0.0233579	0.0066922	0.0399439	0.168973	3.14499	0.0626759	64.01	0.0771868	0.601461	713
2011	370400	Zaozhuang	0.0162813	0.0547016	0.0168229	0.0139851	0.0068457	0.0170478	0.121638	2.66486	0.0450012	48.06	0.102674	0.559477	864
2011	370500	Dongying	0.0205134	0.0871984	0.0347773	0.0265377	0.0078117	0.0180717	0.120658	2.6963	0.0531841	60.97	0.0671806	0.345912	234
2011	370600	Yantai	0.0174214	0.0978911	0.0328455	0.0233432	0.0074829	0.0342195	0.167233	2.14405	0.0510181	56.07	0.0830542	0.605651	474
2011	370700	Weifang	0.0180944	0.0780405	0.024273	0.0205513	0.0081385	0.0250778	0.109953	2.18414	0.0758989	47.93	0.101151	0.622607	544
2011	370800	Jining	0.0098192	0.0651645	0.019492	0.0179492	0.0070686	0.0206546	0.110878	2.79393	0.0357515	44.01	0.103701	0.657299	741
2011	370900	Taian	0.0119398	0.0618718	0.0182476	0.0199671	0.007819	0.015838	0.133605	2.13498	0.0755218	51.42	0.0904277	0.736973	721
2011	371000	Weihai	0.0140124	0.0843995	0.0339072	0.0225431	0.0084221	0.0195271	0.186117	1.90929	0.0642202	58.51	0.0950238	0.702613	438
2011	371100	Rizhao	0.0137534	0.0596214	0.0185004	0.016926	0.0082302	0.0159648	0.104516	2.68424	0.040452	47.89	0.102427	0.667953	540
2011	371300	Linyi	0.0177106	0.0660248	0.0149543	0.0163192	0.0080031	0.0267482	0.0878274	2.89436	0.0396353	47.05	0.10283	0.802566	629
2011	371400	Dezhou	0.0118261	0.0575533	0.0165339	0.019125	0.0071722	0.0147223	0.09833	2.70436	0.0319339	44.16	0.0903951	0.623965	556
2011	371500	Liaocheng	0.0096271	0.0527566	0.0150414	0.0189941	0.0072784	0.0114427	0.0973828	3.5446	0.0408509	38.2	0.0903761	0.541122	694
2011	371600	Binzhou	0.0104071	0.0633924	0.0198335	0.0171969	0.0081748	0.0181873	0.0943761	2.54885	0.0404252	47.98	0.110681	0.686297	397
2011	371700	Heze	0.0098253	0.0492784	0.0112542	0.0201368	0.006273	0.0116142	0.0850314	3.00646	0.0501135	37.8	0.148764	0.56462	790
2011	440500	Shantou	0.0189115	0.0634304	0.0170233	0.0141847	0.0063467	0.0258755	0.0982737	4.08222	0.0300593	69.3442	0.118881	0.84999	2565
2011	440600	Foshan	0.0298057	0.128778	0.0359985	0.022305	0.0080847	0.06239	0.223335	6.65671	0.150628	94.86	0.059068	0.54354	987
2011	440700	Jiangmen	0.0154499	0.0661532	0.0221804	0.0150394	0.0068712	0.0220622	0.230563	3.56066	0.048136	62.8	0.090298	0.696953	414
2011	440800	Zhanjiang	0.0202392	0.0507532	0.0104899	0.0201163	0.0073657	0.0127814	0.0559278	4.87491	0.0122618	37.2604	0.109876	0.908808	599
2011	440900	Maoming	0.0101279	0.0452506	0.011671	0.0164527	0.0077961	0.0093307	0.0602868	7.84009	0.0171328	35.9249	0.0926974	1.04684	664
2011	441200	Zhaoqing	0.0188523	0.0611652	0.0179221	0.0214549	0.0066618	0.0151265	0.100038	3.53112	0.0313146	42.45	0.11855	0.869644	276
2011	441300	Huizhou	0.0163808	0.0706974	0.0222571	0.0119514	0.0071149	0.0293741	0.162994	2.44578	0.0745996	62.191	0.108553	0.615845	302
2011	441400	Meizhou	0.0110625	0.0462545	0.0102109	0.0208099	0.0075524	0.0076812	0.0906866	3.43365	0.0162828	43.2717	0.209476	0.993742	326
2011	441500	Shanwei	0.0114202	0.0380829	0.0116274	0.0146819	0.0070235	0.0047502	0.0830594	2.53275	0.0543655	54.5515	0.135074	0.781516	659
2011	441600	Heyuan	0.0103689	0.0409589	0.0113089	0.0149494	0.0081648	0.0065357	0.0757743	2.15462	0.003779	40.1825	0.189958	0.653628	234
2011	441700	Yangjiang	0.0133497	0.0486837	0.0167006	0.0185662	0.0065989	0.0068179	0.0711175	3.95902	0.0107405	46.9746	0.105699	0.789188	358
2011	441800	Qingyuan	0.0100108	0.0438382	0.014389	0.014218	0.0066885	0.0085426	0.225011	1.4077	0.0125827	47.6526	0.157282	0.925967	219
2011	441900	Dongguan	0.0311067	0.196744	0.0347461	0.0332442	0.0077015	0.121052	0.284142	7.90711	0.241993	88.6	0.0743163	0.993596	751
2011	442000	Zhongshan	0.0252858	0.0876028	0.0359907	0.0264577	0.0075603	0.0175939	0.313259	4.3279	0.138774	87.87	0.0877472	0.745204	837
2011	445100	Chaozhou	0.0176426	0.0463513	0.0121444	0.0177289	0.0080874	0.0083907	0.0849826	4.56729	0.0325889	63.1456	0.0981178	0.703649	835
2011	445200	Jieyang	0.013393	0.0389081	0.010089	0.0158874	0.0054497	0.0074819	0.176972	5.06964	0.0183461	47.5961	0.101084	0.492911	1271
2011	445300	Yunfu	0.0125004	0.0400832	0.0146682	0.0160247	0.0059879	0.0034026	0.0779476	2.08512	0.0087132	37.1722	0.16034	0.768778	368
2011	460100	Haikou	0.0428885	0.123444	0.0296144	0.0616214	0.0073309	0.0248777	0.128817	1.42202	0.0213498	75.032	0.13939	2.74138	705
2011	460200	Sanya	0.0218059	0.102381	0.0265805	0.0596894	0.0083083	0.0078034	0.153731	1.30162	0.0229486	67.23	0.252245	2.94986	303
2011	140100	Taiyuan	0.0341134	0.16091	0.0374665	0.0701003	0.0063454	0.0469975	0.214949	1.70053	0.0604535	83.4436	0.115048	1.15582	523
2011	140200	Datong	0.0152169	0.065204	0.0138515	0.0207088	0.0066954	0.0239482	0.156096	1.26448	0.0297555	56.84	0.200585	0.862606	226
2011	140300	Yangquan	0.0133524	0.0578696	0.0184545	0.0161986	0.0070188	0.0161977	0.177878	1.36039	0.0217458	61.315	0.134513	0.655451	288
2011	140400	Changzhi	0.0140065	0.05548	0.0163006	0.0189581	0.0068996	0.0133215	0.0990686	2.55956	0.0242946	43.5551	0.144455	0.413758	241
2011	140500	Jincheng	0.0134272	0.0477131	0.0180451	0.0131728	0.0075063	0.0089891	0.114772	1.96427	0.0202052	52.525	0.126525	0.461503	231
2011	140600	Shuozhou	0.0114241	0.106067	0.0156011	0.0749637	0.0069932	0.0085089	0.10186	3.22569	0.0205473	48.045	0.134963	0.623628	162
2011	140700	Jinzhong	0.0153004	0.0567323	0.0134405	0.0258631	0.0067656	0.010663	0.113367	1.75132	0.0105143	45.917	0.173211	0.672747	197
2011	140800	Yuncheng	0.0146983	0.0501091	0.0107014	0.019608	0.0075617	0.0122379	0.105886	2.29154	0.0100241	38.985	0.162799	0.724691	364
2011	140900	Xinzhou	0.0155389	0.0558712	0.0108516	0.0231943	0.0050476	0.0167777	0.117794	1.73035	0.0047453	39.7697	0.27448	0.747479	123
2011	141000	Linfen	0.017896	0.0502282	0.0111245	0.0237484	0.0059093	0.0094457	0.0903052	2.94194	0.0064055	42.3652	0.164715	0.481916	217
2011	141100	Lvliang	0.0139794	0.0694953	0.0280034	0.0203096	0.0053389	0.0158433	0.0691027	2.67258	0.0036988	39.715	0.16782	0.298874	183
2011	220100	Changchun	0.0285516	0.140874	0.0229455	0.0420757	0.0069041	0.0689484	0.18239	2.01821	0.0838655	56.2508	0.129571	0.774101	370
2011	220200	Jilin	0.0161337	0.149503	0.0195465	0.0251727	0.0076165	0.0971666	0.132258	1.93401	0.0196926	54.0882	0.113932	0.780305	160
2011	220300	Siping	0.0130672	0.0442684	0.0104291	0.0201715	0.0069172	0.0067481	0.109688	3.66931	0.194893	44.0338	0.142005	0.635659	242
2011	220400	Liaoyuan	0.0134112	0.0429434	0.0144209	0.0162136	0.0071224	0.0051865	0.130328	2.17646	0.0079699	49.2856	0.137516	0.54873	238
2011	220500	Tonghua	0.0149233	0.0496762	0.018084	0.0172946	0.007027	0.0072706	0.18087	1.89944	0.0106591	51.7212	0.180243	0.718792	145
2011	220600	Baishan	0.0337331	0.0425355	0.0147273	0.0158331	0.0064139	0.0055615	0.197642	1.61184	0.0053885	67.6426	0.23969	0.521936	74
2011	220700	Songyuan	0.012405	0.0419677	0.0135479	0.0138874	0.0071067	0.0074257	0.0912462	3.24389	0.0046701	40.1629	0.0898426	0.686497	139
2011	220800	Baicheng	0.0107724	0.0444789	0.0103648	0.0212438	0.0055512	0.0073191	0.11916	2.18158	0.0040014	46.2522	0.207454	0.67822	79
2011	230100	Harbin	0.0266032	0.1675	0.0249973	0.0415987	0.0060357	0.0948688	0.122475	2.07254	0.0781716	47.968	0.131332	1.30389	187
2011	230200	Qiqihar	0.0118726	0.0611605	0.0109657	0.016359	0.006196	0.0276397	0.0883468	2.67542	0.008628	35.65	0.12835	0.859536	134
2011	230300	Jixi	0.0115912	0.0422675	0.0120949	0.0137468	0.0059801	0.0104456	0.169075	2.58029	0.0006436	63.73	0.115222	0.752563	84
2011	230400	Hegang	0.010963	0.0365424	0.0133403	0.0108627	0.0051335	0.007206	0.178691	1.12674	0.0013926	80.72	0.197428	0.505343	74
2011	230500	Shuangyashan	0.0121266	0.0422615	0.0118216	0.0151957	0.0072493	0.0079948	0.0981194	3.55328	0.0042689	63.98	0.162749	0.471083	65
2011	230600	Daqing	0.0187688	0.101166	0.0330742	0.0255009	0.0070727	0.035515	0.162379	4.4554	0.0217581	50.95	0.0466363	0.175015	133
2011	230700	Yichun	0.0163568	0.0333006	0.0100917	0.0094369	0.0069515	0.0068205	0.193154	1.641	0.0021182	85.95	0.343491	0.804388	39
2011	230800	Jiamusi	0.0124887	0.0488798	0.0111856	0.0196213	0.0063937	0.0116791	0.10334	2.72987	0.0071415	50.29	0.227566	1.62378	77
2011	230900	Qitaihe	0.0108667	0.0341329	0.0108936	0.0098689	0.0072177	0.0061531	0.124557	1.92555	0.006689	58.67	0.18816	0.443146	149
2011	231000	Mudanjiang	0.0143542	0.0659896	0.0177258	0.0248879	0.0100339	0.013342	0.142491	3.19418	0.0066445	55.01	0.173229	1.0382	65
2011	231100	Heihe	0.0076596	0.0331803	0.008368	0.0129352	0.0061696	0.0057075	0.104832	1.82597	0.0012877	56.54	0.299438	2.01763	21
2011	231200	Suihua	0.0059364	0.0401032	0.0068736	0.0164254	0.0070732	0.009731	0.0866563	4.54365	0.0016392	26.34	0.217678	1.38821	167
2011	340100	Hefei	0.0246547	0.151005	0.0346996	0.0444739	0.0070648	0.0647667	0.104537	1.43958	0.0985431	64.6	0.130586	0.712314	618
2011	340200	Wuhu	0.0131974	0.107801	0.038252	0.0319051	0.0066969	0.0309469	0.091502	2.31547	0.13975	56.3	0.143632	0.419791	644
2011	340300	Bengbu	0.0098349	0.0692317	0.0216047	0.0214711	0.0060472	0.0201083	0.083412	2.37882	0.0647818	46.6	0.181087	0.652139	614
2011	340400	Huainan	0.0097244	0.0705821	0.019933	0.0242736	0.0057747	0.0206009	0.115845	0.979101	0.0351046	63.7	0.15452	0.416577	951
2011	340500	Maanshan	0.0122452	0.0755686	0.0255354	0.0236301	0.0071769	0.0192264	0.108982	2.40306	0.0502423	59.4	0.120867	0.382876	566
2011	340600	Huaibei	0.0090438	0.0534684	0.0156141	0.0165354	0.0069291	0.0143899	0.112501	1.32645	0.027152	55.7	0.157306	0.380012	809
2011	340700	Tongling	0.0130482	0.0805717	0.0317642	0.0329266	0.0067329	0.009148	0.177966	2.53529	0.135721	74.9	0.121958	0.312592	666
2011	340800	Anqing	0.0131638	0.0541718	0.0143408	0.0192692	0.0069717	0.0135899	0.0581743	2.71581	0.0162912	38.1	0.176755	0.538587	404
2011	341000	Huangshan	0.0194443	0.0620783	0.0205829	0.0253508	0.0075629	0.0085817	0.0923974	0.796292	0.056693	42.8	0.25401	0.911044	151
2011	341100	Chuzhou	0.0137492	0.0575376	0.0121451	0.0211396	0.0068512	0.0174019	0.0599444	2.26701	0.0413247	43.4	0.215461	0.540337	335
2011	341200	Fuyang	0.0112364	0.0451338	0.0079006	0.0175549	0.0064202	0.0132579	0.0360074	2.92134	0.0087668	33.3	0.253829	0.813762	1049
2011	341300	Suzhou	0.0107685	0.04132	0.0081222	0.0161198	0.0062168	0.0108613	0.0396668	2.77077	0.0103714	33.1	0.195342	0.795763	663
2011	341500	Luan	0.0086224	0.0417939	0.0091979	0.0158465	0.0074261	0.0093232	0.0419974	1.21725	0.0097248	37.4	0.255416	0.716744	395
2011	341600	Bozhou	0.0099116	0.0392863	0.0079555	0.0166358	0.0072166	0.0074785	0.0317524	2.91558	0.0212008	31.3	0.221205	0.86226	722
2011	341700	Chizhou	0.0129655	0.057062	0.0148576	0.0266417	0.0068633	0.0086994	0.0653358	1.85916	0.0297723	46	0.236539	0.713363	195
2011	341800	Xuancheng	0.0123975	0.0531527	0.0219227	0.0136261	0.0074359	0.0101681	0.100347	0.526558	0.0411562	45	0.211771	0.627015	227
2011	360100	Nanchang	0.0201859	0.154351	0.0255151	0.0675248	0.0077937	0.0535176	0.111877	1.63747	0.036844	67.24	0.111336	0.617231	682
2011	360200	Jingdezhen	0.0100367	0.0520159	0.013817	0.0204913	0.0073974	0.0103103	0.122373	2.17165	0.0242904	57.96	0.174859	0.461587	313
2011	360300	Pingxiang	0.012162	0.045823	0.0151235	0.0168439	0.0068698	0.0069859	0.145867	1.98786	0.022655	60.77	0.165181	0.405405	498
2011	360400	Jiujiang	0.0126539	0.0691105	0.0110964	0.0226868	0.0077229	0.0276048	0.0842643	2.1993	0.0166049	44.38	0.179259	0.560867	267
2011	360500	Xinyu	0.0114252	0.0681234	0.0222396	0.0258404	0.0075231	0.0125203	0.158496	3.67752	0.0382758	63.58	0.131887	0.40827	376
2011	360600	Yingtan	0.0078979	0.0415099	0.0135159	0.0152027	0.0073558	0.0054354	0.104026	2.97213	0.0621965	49.44	0.159299	0.410125	334
2011	360700	Ganzhou	0.0145819	0.057085	0.0084198	0.0207447	0.0056924	0.0222279	0.0494196	2.72392	0.0177177	39.34	0.233411	0.748095	233
2011	360800	Jian	0.0120248	0.0465974	0.008368	0.020777	0.0062524	0.0111999	0.0589003	2.37842	0.021106	39.62	0.224351	0.535094	198
2011	360900	Yichun	0.0079441	0.0458827	0.0094525	0.0172554	0.007707	0.0114677	0.066315	2.5904	0.0217494	38.19	0.199647	0.400034	304
2011	361000	Fuzhou	0.0097785	0.0526044	0.0093021	0.0221442	0.0074961	0.0136619	0.05834	2.04889	0.0103176	38.82	0.240625	0.530781	219
2011	361100	Shangrao	0.0125203	0.0529337	0.0089953	0.0191315	0.0079616	0.016845	0.0780202	2.09181	0.0139859	41.74	0.216644	0.559429	329
2011	410100	Zhengzhou	0.0257975	0.148295	0.0272023	0.0508313	0.0093113	0.0609503	0.118925	2.34565	0.146244	64.88	0.113775	0.686764	1357
2011	410200	Kaifeng	0.0089268	0.0584871	0.011611	0.0247058	0.00540645	0.0167638	0.0641718	2.7793	0.021923	37.65	0.135194	0.775371	843
2011	410300	Luoyang	0.0139462	0.0740907	0.0208293	0.0211378	0.0069392	0.0251841	0.110733	2.44111	0.0532127	45.99	0.109851	0.508566	468
2011	410400	Pingdingshan	0.0085756	0.0554937	0.0144828	0.0187822	0.0071266	0.0151022	0.0976003	2.30518	0.0648344	42.73	0.117992	0.385425	694
2011	410500	Anyang	0.0115372	0.052483	0.0156149	0.0153736	0.0069858	0.0145088	0.132768	2.19241	0.0175709	40.18	0.117411	0.501617	797
2011	410600	Hebi	0.0083976	0.039007	0.0129873	0.0130048	0.0066119	0.006403	0.104231	1.89729	0.0158229	49.55	0.148339	0.255584	752
2011	410700	Xinxiang	0.0112184	0.0632321	0.0132793	0.0255251	0.0067753	0.0176525	0.0869331	1.86083	0.0374391	42.82	0.135169	0.478437	743
2011	410800	Jiaozuo	0.0110547	0.0621521	0.0199094	0.0229442	0.0076332	0.0116651	0.120065	2.23872	0.0525829	48.76	0.100371	0.336769	909
2011	410900	Puyang	0.0070153	0.040857	0.0120893	0.0136493	0.006689	0.0084294	0.0745628	2.02067	0.0255653	33.11	0.132002	0.318154	977
2011	411000	Xuchang	0.0084009	0.049056	0.0145468	0.0172634	0.0075633	0.0096826	0.0731378	3.33364	0.0471864	40.67	0.0946063	0.31413	989
2011	411100	Luohe	0.0079763	0.0438802	0.0115705	0.0162462	0.0071424	0.008921	0.0716145	2.76739	0.0235445	40.84	0.116376	0.263668	1056
2011	411200	Sanmenxia	0.0098899	0.0472024	0.0188668	0.0153473	0.0068874	0.0061011	0.119126	2.26239	0.0161022	45.77	0.115108	0.338759	215
2011	411300	Nanyang	0.0094216	0.0516761	0.0128509	0.0151949	0.006454	0.0171761	0.0754197	2.07141	0.0200226	34.49	0.140601	0.530955	453
2011	411400	Shangqiu	0.0094955	0.0516805	0.0087981	0.0220206	0.0066762	0.014186	0.0412062	2.35238	0.0136956	31.41	0.175055	0.591472	866
2011	411500	Xinyang	0.0100872	0.0466336	0.0102176	0.0191321	0.0068604	0.0104236	0.0788275	1.64515	0.0036931	36.09	0.177154	0.771559	465
2011	411600	Zhoukou	0.0085093	0.0439729	0.0080831	0.019371	0.0067939	0.009725	0.0351501	2.43411	0.0097365	31.13	0.173951	0.556512	1036
2011	411700	Zhumadian	0.0072644	0.0450451	0.0096825	0.0167695	0.0067199	0.0118735	0.0656757	2.65978	0.0098479	31.21	0.17079	0.706739	591
2011	420100	Wuhan	0.0359482	0.29981	0.0342677	0.0763602	0.0068738	0.182308	0.191343	1.97427	0.158724	66.1	0.113135	1.01704	974
2011	420200	Huangshi	0.011339	0.0549303	0.0170054	0.0171474	0.0064033	0.0143742	0.154975	2.79609	0.0295862	58.95	0.138102	0.484047	567
2011	420300	Shiyan	0.0143049	0.0546148	0.0134419	0.020654	0.0071338	0.0133854	0.0895517	2.14272	0.0245116	48.4	0.217428	0.669367	147
2011	420500	Yichang	0.0132912	0.0639387	0.0206196	0.0166853	0.0072256	0.0194084	0.151798	3.26145	0.0361173	51.9	0.111222	0.466865	189
2011	420600	Xiangyang	0.0107238	0.0596435	0.0151363	0.0176688	0.0070703	0.0197681	0.0949144	4.40528	0.0392309	51.99	0.116377	0.512439	301
2011	420700	Ezhou	0.0093258	0.0454995	0.0175511	0.0139239	0.0068444	0.0071804	0.107573	2.44791	0.014547	60.381	0.115491	0.483232	687
2011	420800	Jingmen	0.0111002	0.0427575	0.0125174	0.0139174	0.0066147	0.0097081	0.119217	2.8202	0.039451	48.18	0.132975	0.569685	243
2011	420900	Xiaogan	0.0083432	0.0375352	0.010867	0.0117134	0.0057966	0.0091583	0.0856586	1.67944	0.0270235	47.99	0.119132	0.681943	594
2011	421000	Jingzhou	0.0124055	0.0595816	0.0110214	0.0247628	0.0060851	0.0177122	0.0749666	2.77593	0.0187876	44.4	0.189033	0.733209	470
2011	421100	Huanggang	0.0082212	0.0432305	0.0113497	0.0173824	0.0061364	0.008362	0.0804781	2.2651	0.0165081	35.7	0.213828	0.855895	427
2011	421200	Xianning	0.0101673	0.0461517	0.0128347	0.0217203	0.006252	0.0053432	0.0989715	2.6243	0.0307459	45.413	0.18844	0.724225	299
2011	421300	Suizhou	0.0075994	0.0429448	0.0128656	0.0148602	0.0063938	0.0088251	0.062415	3.28147	0.0109065	40.324	0.13962	0.699553	269
2011	430100	Changsha	0.0299352	0.169113	0.0383736	0.0578666	0.0074166	0.0654558	0.130756	2.45617	0.133713	68.49	0.0926957	0.705652	556
2011	430200	Zhuzhou	0.0142714	0.0802236	0.0174374	0.0218862	0.0070151	0.0338849	0.113097	2.92037	0.0660469	57.48	0.122676	0.513317	348
2011	430300	Xiangtan	0.0186357	0.0852594	0.0184874	0.0404795	0.0058418	0.0204505	0.108	2.73249	0.0613767	52.08	0.118926	0.528254	580
2011	430400	Hengyang	0.0195867	0.0658843	0.0092015	0.0222962	0.0061349	0.028252	0.11107	3.56901	0.0235547	46.99	0.149876	0.712551	521
2011	430500	Shaoyang	0.0118546	0.0556141	0.006432	0.0186234	0.0059835	0.0245751	0.0677903	2.06169	0.0173927	34.13	0.215057	0.92448	383
2011	430600	Yueyang	0.0122258	0.0601969	0.014129	0.0166958	0.0068136	0.0225582	0.122802	3.63012	0.0267411	47.81	0.108353	0.529588	377
2011	430700	Changde	0.0134277	0.0532958	0.0111212	0.0180586	0.0065784	0.0175374	0.0907733	4.88154	0.0212502	40.1	0.123009	0.705295	331
2011	430800	Zhangjiajie	0.0153742	0.047086	0.0095221	0.0256098	0.0055472	0.006407	0.0756523	2.87428	0.0091867	39.15	0.229403	2.39617	177
2011	430900	Yiyang	0.0102778	0.046165	0.0094326	0.0196946	0.0067779	0.0102596	0.074629	2.8723	0.0167232	41.1	0.161926	0.802817	389
2011	431000	Chenzhou	0.0116307	0.0601677	0.0147644	0.0186378	0.005678	0.0210872	0.0908608	2.91956	0.0223101	43.3	0.163311	0.540395	257
2011	431100	Yongzhou	0.008872	0.0497311	0.0085088	0.0196783	0.0059959	0.0155479	0.0664355	2.03454	0.0106763	37.94	0.191873	0.983015	281
2011	431200	Huaihua	0.0088826	0.0519342	0.0079655	0.0232201	0.0060631	0.0146856	0.100892	3.02859	0.0008908	37.69	0.210801	0.908743	186
2011	440100	Guangzhou	0.0494035	0.307779	0.0395823	0.0808785	0.0062417	0.181077	0.255021	3.17247	0.0581291	84.13	0.0950824	1.66965	1096
2011	440200	Shaoguan	0.0114562	0.0532265	0.0166206	0.0185747	0.0068322	0.0111992	0.127479	2.02135	0.0223387	52.7721	0.157392	1.02635	179
2011	440300	Shenzhen	0.0483841	0.295866	0.0461692	0.0302424	0.0087196	0.210735	0.252658	4.25879	0.147957	100	0.138243	1.15202	1345
2011	440400	Zhuhai	0.028405	0.156118	0.0426644	0.0764114	0.007747	0.0292953	0.326611	2.04552	0.106616	87.8	0.135504	0.790112	620
2011	150100	Hohhot	0.0241222	0.140829	0.0304049	0.0733233	0.0067902	0.0303108	0.142462	3.06515	0.0343235	66.2707	0.117426	1.6177	133
2011	150200	Baotou	0.0182245	0.105176	0.0370332	0.0291433	0.0069372	0.0320625	0.156376	2.93495	0.0825024	79.9354	0.083607	0.756723	80
2011	150300	Wuhai	0.0182296	0.0649861	0.028281	0.0159568	0.0067021	0.0140462	0.273047	3.10375	0.010652	88.4804	0.161816	0.360703	309
2011	150400	Chifeng	0.0160327	0.0497356	0.0115539	0.0172179	0.0079379	0.0130259	0.103513	2.21664	0.0087298	44.281	0.202045	0.572814	51
2011	150500	Tongliao	0.0182586	0.051039	0.0149862	0.017815	0.0070385	0.0111995	0.129006	3.40823	0.0024718	43.4814	0.147375	0.398693	54
2011	150600	Ordos	0.0170669	0.111609	0.0446279	0.0192773	0.0085026	0.0392016	0.138333	3.97557	0.0294425	68.955	0.138766	0.621505	18
2011	150700	Hulunbuir	0.0134249	0.0489609	0.0168302	0.0153866	0.0071644	0.0095798	0.201126	2.1229	0.0025657	64.6164	0.222582	0.825062	11
2011	150800	Bayannur	0.0181922	0.0495162	0.0148138	0.0178895	0.0079747	0.0088384	0.138597	1.80007	0.0018957	49.3944	0.215264	0.401006	29
2011	150900	Ulanqab	0.0117084	0.0589867	0.0109747	0.0249373	0.0092423	0.0138324	0.103417	2.56019	0.0045649	43.239	0.270076	0.558096	53
2011	450100	Nanning	0.0237964	0.111554	0.0242431	0.0378175	0.0072988	0.0421949	0.0997623	1.57732	0.0415791	54.6	0.136702	1.29752	322
2011	450200	Liuzhou	0.0177672	0.0726496	0.0196668	0.0222644	0.0061633	0.024555	0.103352	2.24862	0.0734221	56.59	0.116659	0.438464	201
2011	450300	Guilin	0.0166207	0.0714709	0.0149617	0.0310788	0.0066314	0.018799	0.0928637	2.09936	0.0434774	40.49	0.174148	0.749625	188
2011	450400	Wuzhou	0.0102026	0.0457382	0.0115943	0.0172331	0.007395	0.0095158	0.0762504	2.88368	0.0151138	44.78	0.161237	0.385867	261
2011	450500	Beihai	0.0144211	0.0591832	0.0129414	0.0211661	0.0088489	0.0162267	0.0976576	1.66927	0.0153079	50.64	0.17045	0.837883	503
2011	450600	Fangchenggang	0.0122283	0.0480689	0.0154415	0.0199694	0.0055299	0.007128	0.0610864	1.88128	0.01776	50.18	0.146875	0.635741	147
2011	450700	Qinzhou	0.0088703	0.0414078	0.0088893	0.0164281	0.0059855	0.0101047	0.100931	2.35879	0.024802	32.5	0.149976	0.6875	361
2011	450800	Guigang	0.0067114	0.0372175	0.0073762	0.0166471	0.0063735	0.0068208	0.0437632	2.6372	0.0043692	42.07	0.168141	0.860243	498
2011	450900	Yulin	0.011881	0.0425806	0.0092542	0.0146102	0.0072241	0.011492	0.0521076	2.45138	0.005592	41.48	0.156607	0.758007	533
2011	451000	Baise	0.0126659	0.0445627	0.0100823	0.0204974	0.0060066	0.0079761	0.0617392	1.1572	0.0063343	28.4	0.248814	0.484126	106
2011	451100	Hezhou	0.0091003	0.0397617	0.0088647	0.019812	0.0067136	0.0043715	0.0620646	1.46438	0.0055054	37.05	0.221522	0.680915	194
2011	451200	Hechi	0.010122	0.0392665	0.0087897	0.0172628	0.0054293	0.0077847	0.0715067	1.36388	0.0071408	28.95	0.278239	0.852927	128
2011	451300	Laibin	0.0080162	0.0405357	0.0092039	0.0144772	0.006739	0.0101157	0.0603728	2.67798	0.0058069	34.92	0.206012	0.578682	195
2011	451400	Chongzuo	0.0082758	0.0383911	0.0095301	0.0195263	0.005571	0.0037635	0.0823928	2.63777	0.0060137	31.47	0.209622	0.7571	142
2011	500000	Chongqing	0.0479131	0.259237	0.0186781	0.0225852	0.0068758	0.211098	0.104398	1.64007	0.0559188	54.9932	0.256732	0.653784	402
2011	510100	Chengdu	0.0263178	0.190964	0.0287814	0.0446402	0.0074141	0.110128	0.178224	1.61167	0.100366	66.86	0.125153	1.07632	960
2011	510300	Zigong	0.0095788	0.0517219	0.0122115	0.018745	0.006504	0.0142613	0.1037	3.93807	0.0282012	41.73	0.13589	0.485622	748
2011	510400	Panzhihua	0.0116688	0.0570349	0.0205367	0.0204144	0.0055011	0.0105826	0.226907	2.14494	0.05703	60.71	0.141934	0.274027	150
2011	510500	Luzhou	0.0094122	0.0438363	0.0093219	0.0161188	0.0051695	0.0132259	0.0775917	2.98084	0.0154212	39.21	0.189532	0.430867	411
2011	510600	Deyang	0.0114595	0.0500549	0.014837	0.0192296	0.0066054	0.0093829	0.132635	2.7563	0.0538027	42	0.134717	0.406401	661
2011	510700	Mianyang	0.013004	0.066105	0.0156585	0.0224299	0.0069486	0.021068	0.111035	2.04876	0.106014	40.38	0.179609	0.605593	268
2011	510800	Guangyuan	0.0172869	0.0483758	0.010338	0.0201641	0.0072637	0.01061	0.114116	0.958246	0.0131063	33.86	0.34053	0.774692	191
2011	510900	Suining	0.0072179	0.039577	0.0093636	0.0145047	0.0073151	0.0083936	0.0871366	1.98715	0.0167415	39.61	0.182317	0.494345	719
2011	511000	Neijiang	0.0071902	0.0403833	0.0082805	0.0164687	0.0057599	0.0098743	0.0940649	3.729	0.0177488	39.97	0.142776	0.338828	791
2011	511100	Leshan	0.0121729	0.0496425	0.0133255	0.0189331	0.0062152	0.0111687	0.0970432	2.58704	0.0159002	40.03	0.156978	0.416181	276
2011	511300	Nanchong	0.0094707	0.0569446	0.0082563	0.0219721	0.0066921	0.0200242	0.0842965	2.70017	0.0088283	36.47	0.227709	0.506976	606
2011	511400	Meishan	0.0109224	0.0415425	0.0092508	0.0201299	0.0060061	0.0061557	0.0809526	2.6247	0.0193975	35.28	0.176503	0.453965	488
2011	511500	Yibin	0.0095834	0.0441901	0.012672	0.0128953	0.0067599	0.0118631	0.087972	2.49511	0.023105	38.65	0.164396	0.373224	409
2011	511600	Guangan	0.0106896	0.0424966	0.0085142	0.0201727	0.0075912	0.0062184	0.0751986	3.10864	0.0026159	29.98	0.190682	0.576878	738
2011	511700	Dazhou	0.0108621	0.041505	0.0085519	0.0173632	0.005014	0.0105759	0.0703553	2.38689	0.0218096	33.77	0.197826	0.4636	417
2011	511800	Yaan	0.0139997	0.0604841	0.0152241	0.0342802	0.0051324	0.0058474	0.101505	1.27707	0.0259804	35.87	0.231419	0.463568	104
2011	511900	Bazhong	0.0054642	0.0368629	0.0058965	0.0151639	0.0073045	0.0084979	0.0589868	1.62031	0.0039968	30.36	0.39814	0.849555	317
2011	512000	Ziyang	0.0080251	0.0477079	0.0107566	0.0182325	0.0064911	0.0122279	0.0920371	3.83228	0.0073415	31.1	0.15545	0.415485	633
2011	520100	Guiyang	0.0286144	0.132504	0.0256516	0.0517637	0.0076923	0.0473964	0.1277	0.894018	0.0489772	69.2	0.200554	1.25029	468
2011	520200	Liupanshui	0.0092799	0.0360651	0.0102674	0.0125895	0.0067863	0.0064218	0.0630187	1.9026	0.004018	22.579	0.239004	0.512366	324
2011	520300	Zunyi	0.0165814	0.0500385	0.0112223	0.02072	0.0062992	0.0117969	0.06887	2.32368	0.0207562	37.4	0.228597	0.967243	251
2011	520400	Anshun	0.0088588	0.0407372	0.0097764	0.018388	0.0064371	0.0061359	0.0582299	1.88782	0.0121883	31.61	0.353788	1.14173	305
2011	530100	Kunming	0.0264383	0.162568	0.0316585	0.0503175	0.0094814	0.0711105	0.173876	1.03563	0.0342562	66.004	0.176018	1.04603	259
2011	530300	Qujing	0.0080125	0.0415219	0.0101039	0.0136768	0.006865	0.0108765	0.053265	2.11433	0.0171321	37.6	0.183642	0.520942	219
2011	530400	Yuxi	0.012071	0.0455611	0.0142755	0.0180628	0.0064411	0.0067812	0.0818402	3.45061	0.0087154	39.991	0.159313	0.44028	152
2011	530500	Baoshan	0.0064221	0.0411033	0.0089395	0.0161119	0.0064463	0.0096055	0.0602643	1.58304	0.0026504	25.109	0.33297	1.14855	129
2011	530600	Zhaotong	0.0045507	0.0368208	0.0077802	0.0170574	0.0051841	0.0067992	0.0297386	1.20582	0.0010936	22.59	0.383376	0.675569	256
2011	530700	Lijiang	0.0079318	0.0504781	0.013551	0.0255308	0.0070176	0.0043788	0.0488464	0.574845	0.0096887	28.23	0.372122	0.989443	57
2011	530800	Puer	0.0089662	0.0367703	0.0094748	0.0160975	0.0066019	0.004596	0.0500989	1.31486	0.0114036	32.214	0.483904	0.942818	56
2011	530900	Lincang	0.0063224	0.0354939	0.007884	0.0174167	0.006337	0.0038562	0.0420949	1.45662	0.009258	30.596	0.472752	0.774084	96
2011	610100	Xian	0.0421812	0.197953	0.026732	0.0649396	0.0057546	0.100527	0.184768	1.11984	0.175212	69.8985	0.127989	1.17486	783
2011	610200	Tongchuan	0.0112139	0.0403606	0.0096284	0.0177079	0.0064458	0.0065785	0.184331	2.11584	0.0044043	58.2822	0.274348	0.454131	220
2011	610300	Baoji	0.0119976	0.0503631	0.013362	0.0172731	0.0067464	0.0129815	0.0978914	2.11703	0.0348163	42.7836	0.139261	0.397615	212
2011	610400	Xianyang	0.0122398	0.0600154	0.0108293	0.0257808	0.0060174	0.0173878	0.0802423	1.89708	0.0112602	42.2896	0.139708	0.497702	516
2011	610500	Weinan	0.0109713	0.0721038	0.0075143	0.015972	0.0066876	0.0419298	0.0734556	1.86064	0.0206113	33.0997	0.191768	0.593054	430
2011	610600	Yanan	0.010706	0.0546658	0.0158638	0.0245699	0.0069743	0.0072547	0.116387	2.19053	0.0213427	49.4938	0.201029	0.259011	63
2011	610700	Hanzhong	0.0126416	0.0568733	0.0088167	0.0188437	0.0068683	0.0223439	0.0829213	2.35195	0.0427976	38.2828	0.242617	0.887975	140
2011	610800	Yulin	0.0148297	0.0595823	0.0200282	0.0224204	0.0070089	0.0101247	0.104843	4.00922	0.0185149	48.6827	0.137915	0.337882	85
2011	610900	Ankang	0.0114429	0.0456398	0.0086675	0.0240584	0.0059732	0.0069335	0.0568837	1.54812	0.0153158	35.9249	0.311172	0.830147	130
2011	611000	Shangluo	0.0089266	0.0414112	0.007753	0.0200268	0.0067618	0.0068619	0.0743759	1.67246	0.0210847	29.0251	0.294257	0.793365	128
2011	620100	Lanzhou	0.0185951	0.11459	0.0250895	0.0675165	0.0062264	0.0157573	0.139778	1.66813	0.0596081	77.34	0.129027	1.01057	247
2011	620200	Jiayuguan	0.0153448	0.0546743	0.0256188	0.0187226	0.0071046	0.0032281	0.185525	2.5062	0.0168385	93.35	0.0712586	0.204443	66
2011	620300	Jinchang	0.0112566	0.0392731	0.0162362	0.0105905	0.0091945	0.0032521	0.138675	1.72595	0.0477342	63.1	0.123284	0.210285	52
2011	620400	Baiyin	0.007675	0.0421249	0.0105714	0.0154548	0.0076863	0.0084125	0.0819002	1.65828	0.0103335	40.5	0.224621	0.546578	85
2011	620500	Tianshui	0.0090881	0.0454394	0.0085613	0.0233678	0.0060823	0.0074279	0.0657832	1.54982	0.0160819	29.92	0.37152	1.04351	257
2011	620600	Wuwei	0.0060916	0.0412557	0.0083454	0.0193233	0.0058426	0.0077445	0.0672871	1.51136	0.0142492	28.862	0.356202	0.781767	58
2011	620700	Zhangye	0.0095402	0.0443572	0.0099801	0.0238519	0.0056697	0.0048554	0.0806775	2.00721	0.0281094	35.979	0.29133	0.929909	31
2011	620800	Pingliang	0.0056793	0.039478	0.0102329	0.0172395	0.0063076	0.0056976	0.0742068	0.871937	0.0057997	30.158	0.369984	0.643064	209
2011	620900	Jiuquan	0.0112031	0.0508966	0.0177282	0.0207883	0.0066315	0.0057485	0.114639	1.79299	0.0030738	51.09	0.156598	0.676988	5
2011	621000	Qingyang	0.011061	0.0524696	0.0101306	0.030212	0.0056034	0.0065236	0.0475074	1.36742	0.0131407	25.071	0.297425	0.375513	97
2011	621100	Dingxi	0.0048084	0.0401881	0.0084147	0.0222437	0.0046492	0.0048773	0.0561057	0.753193	0.0057114	24.43	0.629634	1.58787	149
2011	621200	Longnan	0.0032461	0.0408789	0.0068906	0.022776	0.0057382	0.0054739	0.0522718	0.639924	0.0013701	21.4	0.557107	1.4295	101
2011	630100	Xining	0.0227869	0.0758085	0.0201985	0.028425	0.0057711	0.0214137	0.140434	1.70825	0.031271	65.44	0.194684	0.807346	291
2011	640100	Yinchuan	0.0291398	0.0909546	0.0263512	0.0418711	0.0071334	0.0155991	0.147156	1.39709	0.0941615	74.38	0.14924	0.789029	180
2011	640200	Shizuishan	0.0195661	0.0486069	0.0168725	0.0189191	0.007178	0.0056373	0.289272	1.78154	0.0204151	70	0.176692	0.464968	168
2011	640300	Wuzhong	0.0148309	0.0572127	0.0117972	0.0172783	0.00797	0.0201673	0.0680379	1.58054	0.0102117	37.89	0.397721	0.576462	68
2011	640400	Guyuan	0.0065517	0.046655	0.0080135	0.0236723	0.0076031	0.0073661	0.325056	0.997322	0.0045325	25	0.808297	1.76738	119
2011	640500	Zhongwei	0.0089093	0.0519778	0.0103849	0.0290372	0.0094592	0.0030965	0.190508	1.82353	0.0110066	31.93	0.349827	0.882447	68
2011	650100	Urumqi	0.0366334	0.12767	0.0251439	0.0464411	0.0075359	0.0485494	0.193751	2.766	0.0482958	97.149	0.141113	1.19751	181
2011	650200	Karamay	0.0197831	0.0800067	0.0432889	0.017061	0.0072511	0.0124055	0.334404	2.38659	0.0280345	100	0.0789628	0.113611	49
2012	110000	Beijing	0.20454	0.458702	0.0542198	0.0491918	0.0063049	0.348985	0.370854	1.00609	0.304826	87.5468	0.20612	3.36828	791
2012	120000	Tianjin	0.135723	0.311546	0.0446763	0.0393387	0.0062544	0.221276	0.255257	1.74246	0.0881195	81.55	0.166219	0.909249	845
2012	130100	Shijiazhuang	0.026688	0.121729	0.0231288	0.0390918	0.0053986	0.0541098	0.124207	1.85549	0.0630752	53.1549	0.103127	0.806588	634
2012	130200	Tangshan	0.0226191	0.0941449	0.0292892	0.0235564	0.0072625	0.0340368	0.146053	3.12909	0.0149955	53.164	0.083648	0.535268	551
2012	130300	Qinhuangdao	0.0197267	0.0929674	0.0178656	0.0469019	0.0074707	0.0207291	0.152986	1.83944	0.0237362	49.2982	0.175513	1.20463	373
2012	130400	Handan	0.0157681	0.0780142	0.0163275	0.0194325	0.0073733	0.034881	0.0936017	2.11157	0.016122	46.8456	0.125511	0.629035	823
2012	130500	Xingtai	0.014176	0.058086	0.0114201	0.0196456	0.0066995	0.0203207	0.0875381	1.48234	0.019913	43.5177	0.16334	0.556971	601
2012	130600	Baoding	0.0196868	0.062035	0.0114663	0.0197524	0.0065701	0.0242461	0.0832164	1.73839	0.0427237	42.5513	0.140973	0.566024	528
2012	130700	Zhangjiakou	0.0172205	0.0641024	0.0141326	0.0222358	0.0072915	0.0204427	0.115774	1.46702	0.0160715	47.5932	0.216093	0.942644	127
2012	130800	Chengde	0.0162977	0.0622392	0.0149983	0.0242802	0.0072458	0.0157151	0.118128	2.06336	0.0146654	42.6698	0.199503	0.593839	95
2012	130900	Cangzhou	0.0162574	0.0514158	0.0139137	0.0200087	0.0068847	0.0106086	0.0840376	2.61646	0.0074389	44.2745	0.110785	0.685682	530
2012	131000	Langfang	0.0216653	0.0684198	0.0202071	0.030547	0.0068412	0.0108244	0.101629	1.60181	0.0349252	50.1461	0.149381	0.647647	674
2012	131100	Hengshui	0.0146129	0.0457229	0.0112382	0.0181244	0.0067532	0.009607	0.0817954	2.16706	0.014202	42.5239	0.159056	0.571926	501
2012	210100	Shenyang	0.0372689	0.217096	0.0424134	0.0456391	0.0073866	0.121657	0.21887	1.33552	0.0797556	76.9406	0.116028	0.858509	558
2012	210200	Dalian	0.0400875	0.161118	0.0500873	0.0403252	0.0069135	0.0637922	0.233854	1.73567	0.0554303	74.9859	0.127228	0.802505	469
2012	210300	Anshan	0.0187638	0.0727078	0.0227465	0.0185947	0.0096202	0.0217465	0.171929	2.45617	0.034609	67.9643	0.119484	0.782454	379
2012	210400	Fushun	0.0168675	0.0822831	0.0236285	0.0242085	0.00666	0.0277859	0.284947	1.91159	0.01471	70.9288	0.161927	0.562678	195
2012	210500	Benxi	0.016026	0.0598007	0.0230439	0.0175496	0.0071537	0.0120535	0.292055	2.4156	0.0129309	72.3741	0.157834	0.559604	182
2012	210600	Dandong	0.0193754	0.061614	0.0172848	0.022103	0.0069323	0.015294	0.177969	2.10858	0.0143104	62.604	0.193956	0.721446	157
2012	210700	Jinzhou	0.0178365	0.0680107	0.0183061	0.0298538	0.0060622	0.0137888	0.156078	2.78778	0.024025	54.2537	0.164731	0.707804	311
2012	210800	Yingkou	0.0185175	0.0625923	0.0236484	0.0191104	0.0058101	0.0140231	0.172454	1.88105	0.02159	60.9167	0.160032	0.728972	448
2012	210900	Fuxin	0.0178397	0.0572684	0.0162843	0.0253439	0.0059203	0.00972	0.211988	1.40546	0.0119171	56.245	0.259658	0.698774	185
2012	211000	Liaoyang	0.0162137	0.0611147	0.0221441	0.0198535	0.007039	0.0120781	0.188263	2.78595	0.0148908	60.8459	0.137328	0.482748	381
2012	211100	Panjin	0.0177623	0.0750839	0.0267356	0.0136011	0.0073569	0.0273903	0.266885	1.6979	0.0176112	75.0101	0.146332	0.347255	317
2012	211200	Tieling	0.0147918	0.0514807	0.0197841	0.0166317	0.0071219	0.0079431	0.134956	1.23629	0.0070606	50.462	0.205358	0.547876	233
2012	211300	Chaoyang	0.0127718	0.0460248	0.0148749	0.0155876	0.0063703	0.009192	0.153077	1.6695	0.0046678	45.6508	0.232144	0.57062	173
2012	211400	Huludao	0.0162542	0.0529157	0.0167245	0.0174246	0.0069174	0.0118491	0.143553	1.94039	0.0100164	49.7981	0.231875	0.818125	269
2012	310000	Shanghai	0.366569	0.4002	0.052347	0.0366339	0.0063218	0.304897	0.291214	1.58801	0.125461	89.2872	0.207317	1.55319	2251
2012	320100	Nanjing	0.04111	0.264731	0.0500315	0.0729728	0.0064884	0.135238	0.231861	1.89162	0.182799	80.2	0.106873	1.21281	969
2012	320200	Wuxi	0.0343689	0.173132	0.0516129	0.0261383	0.0066038	0.0887766	0.259903	3.28147	0.13175	72.9	0.085703	0.852103	1016
2012	320300	Xuzhou	0.0209681	0.0828581	0.0239253	0.020778	0.006964	0.0311908	0.105785	2.72896	0.045417	56.7	0.131965	0.846154	880
2012	320400	Changzhou	0.0274822	0.143712	0.046295	0.0278328	0.0072385	0.0623463	0.187105	2.43334	0.084113	66.2	0.0985469	0.829554	834
2012	320500	Suzhou	0.0490667	0.180575	0.0545166	0.0288747	0.0068932	0.0902908	0.302954	3.74742	0.191915	72.3	0.092699	0.817292	763
2012	320600	Nantong	0.0249284	0.112742	0.0320936	0.018132	0.0072471	0.0552698	0.157644	2.56869	0.0990637	58.7	0.112534	0.756042	956
2012	320700	Lianyungang	0.0189131	0.0657685	0.0228393	0.0171386	0.0064569	0.0193336	0.0951331	1.61502	0.0253507	54.4	0.194925	0.862557	671
2012	320800	Huaian	0.014838	0.0682944	0.02169	0.0182201	0.0071379	0.0212464	0.1158	1.90831	0.0155026	53.5	0.176926	0.8814	543
2012	320900	Yancheng	0.0197404	0.0629978	0.0266982	0.015456	0.0062615	0.0145819	0.146745	2.59928	0.0660549	55.8	0.151755	0.808515	485
2012	321000	Yangzhou	0.0238169	0.0925162	0.0336488	0.0226352	0.0070407	0.0291913	0.15701	2.91823	0.0568172	58.8	0.0970961	0.754906	696
2012	321100	Zhenjiang	0.0192545	0.106823	0.040874	0.0290846	0.0070304	0.0298341	0.187515	2.85475	0.145886	64.2	0.0894326	0.771354	705
2012	321200	Taizhou	0.0214698	0.0645421	0.0248433	0.0178939	0.0068742	0.0149307	0.158745	3.00275	0.0823279	57.9	0.111376	0.749529	875
2012	321300	Suqian	0.0155127	0.0573611	0.0202845	0.0158321	0.0068988	0.0143458	0.0921504	2.68114	0.0394623	51	0.178973	0.806794	655
2012	330100	Hangzhou	0.055408	0.217648	0.0526094	0.0525255	0.0077081	0.104804	0.352956	1.78622	0.150402	74.3	0.100779	1.11247	423
2012	330200	Ningbo	0.0391151	0.155764	0.0448249	0.0261448	0.0068157	0.0779789	0.281439	2.13996	0.10018	69.4	0.125861	0.795246	589
2012	330300	Wenzhou	0.0360142	0.0996225	0.0290331	0.0169517	0.0064727	0.0471649	0.129772	2.34258	0.0601815	66.7	0.105687	0.918614	674
2012	330400	Jiaxing	0.0320307	0.0842501	0.0377523	0.0208854	0.0071481	0.0184644	0.218523	1.79934	0.0704354	55.3	0.0901908	0.708619	880
2012	330500	Huzhou	0.0227597	0.0737249	0.0331426	0.0157734	0.0072063	0.0176027	0.193231	1.90267	0.0972957	55.1	0.100647	0.739204	449
2012	330600	Shaoxing	0.0263257	0.0834088	0.0420076	0.0163054	0.0072143	0.0178814	0.184444	2.05918	0.0772068	60.1	0.0762739	0.767827	534
2012	330700	Jinhua	0.031948	0.082313	0.0355418	0.0214174	0.0075056	0.0178483	0.125476	2.42969	0.037041	61.4	0.100323	0.915743	430
2012	330800	Quzhou	0.0188337	0.0634503	0.0283292	0.0180652	0.0070397	0.0100163	0.216727	1.95838	0.0555817	46.6	0.142858	0.728488	286
2012	330900	Zhoushan	0.0249977	0.0837875	0.0357859	0.0303453	0.0064012	0.0112552	0.210153	1.90572	0.0683004	65.3	0.181935	1.01114	668
2012	331000	Taizhou	0.0287825	0.0697975	0.0295766	0.0134697	0.0076183	0.0191328	0.138861	2.17375	0.0567826	56.9	0.0989011	0.909352	628
2012	331100	Lishui	0.0220597	0.0709826	0.0254903	0.0272063	0.0071186	0.0111676	0.256748	2.31964	0.0279451	52.5	0.187831	0.812612	152
2012	350100	Fuzhou	0.0361302	0.134088	0.0321818	0.0377665	0.008077	0.0560627	0.165142	1.55141	0.0545572	64.75	0.0973699	1.0088	502
2012	350200	Xiamen	0.0362248	0.147765	0.0357465	0.053037	0.0080511	0.050931	0.30409	1.43298	0.114396	88.6	0.163637	1.03199	1214
2012	350300	Putian	0.0280025	0.0586911	0.0209595	0.0114736	0.0073151	0.0189429	0.0985049	2.17899	0.0216475	51.8	0.0979274	0.56468	797
2012	350400	Sanming	0.0198974	0.0623178	0.0233759	0.0189964	0.0071033	0.0128422	0.138455	2.17265	0.031018	52.1	0.114407	0.653582	119
2012	350500	Quanzhou	0.0321866	0.0781906	0.0256753	0.0160898	0.007205	0.0292205	0.111042	2.70101	0.0472422	60.4	0.075414	0.552716	629
2012	350600	Zhangzhou	0.0201089	0.0598671	0.0191663	0.0168819	0.0072699	0.0165491	0.0772126	2.58605	0.0135213	52	0.109909	0.753962	362
2012	350700	Nanping	0.0200919	0.0499801	0.0188244	0.0175125	0.0069506	0.0066924	0.136765	1.74064	0.0249774	51.6	0.13153	0.786682	119
2012	350800	Longyan	0.0194305	0.056024	0.0236919	0.014577	0.0073714	0.010384	0.137773	2.5153	0.0205025	49.4	0.11998	0.546092	156
2012	350900	Ningde	0.020776	0.0448739	0.0170249	0.0139156	0.0072345	0.0066989	0.123428	2.78758	0.030057	50.6	0.13193	0.699833	254
2012	370100	Jinan	0.0291201	0.183824	0.0360027	0.0759789	0.0074185	0.0644243	0.183096	1.95752	0.13334	65.71	0.096941	1.34796	745
2012	370200	Qingdao	0.0268269	0.16658	0.0354698	0.033711	0.008675	0.0887241	0.200769	2.58438	0.124293	67.14	0.104898	1.05087	682
2012	370300	Zibo	0.01835	0.101675	0.0340861	0.0229216	0.0068826	0.0377849	0.182142	2.78341	0.0638923	64.84	0.0817729	0.633994	710
2012	370400	Zaozhuang	0.0197088	0.0586141	0.0182936	0.0143582	0.0072492	0.0187132	0.127859	2.31237	0.041218	49.4	0.109921	0.583748	865
2012	370500	Dongying	0.0233936	0.0931646	0.0414793	0.0198176	0.0078827	0.0239849	0.158068	2.51466	0.0492416	62.08	0.0694505	0.362315	233
2012	370600	Yantai	0.020535	0.102741	0.0337032	0.0248704	0.0076223	0.0365449	0.19149	2.05882	0.0506734	56.82	0.090293	0.642781	473
2012	370700	Weifang	0.0175031	0.079671	0.0276772	0.0193967	0.008187	0.0244101	0.137291	1.88467	0.0624285	49.75	0.106069	0.671976	544
2012	370800	Jining	0.0128174	0.0683952	0.021692	0.0181316	0.0074267	0.0211447	0.141246	2.41998	0.0335387	46.13	0.113655	0.683629	742
2012	370900	Taian	0.0146076	0.0649207	0.0204657	0.0200362	0.0079096	0.016509	0.14282	1.90786	0.0639487	52.56	0.0952755	0.792974	720
2012	371000	Weihai	0.0196131	0.0884769	0.0368434	0.0234092	0.0082719	0.019952	0.189442	1.91916	0.0629312	59.26	0.104525	0.727171	437
2012	371100	Rizhao	0.0155258	0.0624036	0.0199755	0.0175257	0.0083901	0.0165122	0.118036	2.54294	0.0444576	49.84	0.102046	0.705586	539
2012	371300	Linyi	0.0204265	0.0702535	0.0173765	0.0157359	0.0080296	0.0291114	0.0924588	2.32058	0.0359736	48.9	0.115832	0.85979	630
2012	371400	Dezhou	0.0142822	0.0635712	0.0182787	0.0197912	0.007486	0.0180152	0.0899134	2.53197	0.0297092	46.24	0.108541	0.643292	558
2012	371500	Liaocheng	0.0112661	0.0595821	0.0174538	0.0198245	0.0076455	0.0146581	0.100255	3.22662	0.0387592	40.1	0.101083	0.592291	683
2012	371600	Binzhou	0.0131074	0.0681984	0.0233186	0.0173063	0.0084451	0.0191283	0.123104	2.21573	0.0379475	49.74	0.113995	0.719772	397
2012	371700	Heze	0.0129257	0.0524378	0.013748	0.0202374	0.0067221	0.0117303	0.0895861	3.06446	0.0443346	40.01	0.157488	0.587232	782
2012	440500	Shantou	0.0198966	0.06159	0.0171843	0.0116154	0.0062286	0.0265618	0.205719	2.95516	0.0240692	69.5	0.121355	0.816519	2582
2012	440600	Foshan	0.0342047	0.133959	0.0383182	0.0218568	0.0079955	0.0657882	0.221458	5.62382	0.144218	94.87	0.0656213	0.576045	994
2012	440700	Jiangmen	0.0202825	0.0740042	0.0254031	0.0165046	0.0073747	0.0247217	0.248808	3.03559	0.0484438	63.2	0.10004	0.80137	412
2012	440800	Zhanjiang	0.0231056	0.0535919	0.0123147	0.0189864	0.0071606	0.0151303	0.0638691	4.538	0.0119279	38.3	0.117322	1.04013	589
2012	440900	Maoming	0.0129081	0.0455869	0.0122509	0.0151893	0.0077752	0.0103715	0.233745	6.74897	0.0158815	37.43	0.0993029	1.01643	655
2012	441200	Zhaoqing	0.029721	0.0651566	0.0201121	0.0219966	0.0072882	0.0157597	0.22306	3.11447	0.0297824	42.62	0.120689	0.828272	287
2012	441300	Huizhou	0.0205261	0.0717182	0.0218138	0.0127394	0.0075448	0.0296201	0.24423	2.26569	0.0706158	63.9	0.115767	0.628675	301
2012	441400	Meizhou	0.0132921	0.0494191	0.0129838	0.0201634	0.0079916	0.0082803	0.227619	3.17676	0.0161843	43.57	0.235295	1.16364	329
2012	441500	Shanwei	0.0140712	0.038784	0.0120835	0.0135041	0.0075307	0.0056654	0.0940656	2.34335	0.0379801	54.6	0.144145	0.79854	659
2012	441600	Heyuan	0.011701	0.0433132	0.011817	0.0142241	0.0079016	0.0093708	0.113822	2.06323	0.0037859	40.46	0.218563	0.682221	227
2012	441700	Yangjiang	0.0154454	0.0486484	0.0180206	0.0163105	0.0075391	0.0067781	0.220702	3.79427	0.0103645	48	0.116007	0.738829	355
2012	441800	Qingyuan	0.0148227	0.0486455	0.0153531	0.0157539	0.0070583	0.0104801	0.237097	1.37919	0.01312	47.93	0.16781	1.094	213
2012	441900	Dongguan	0.0332183	0.197453	0.034355	0.0360419	0.008075	0.118981	0.284725	7.39946	0.236532	88.67	0.0769603	1.10101	760
2012	442000	Zhongshan	0.0269522	0.0914196	0.0398917	0.0264365	0.0076001	0.0174915	0.307835	4.07165	0.130811	87.92	0.0881796	0.757439	852
2012	445100	Chaozhou	0.0206537	0.049989	0.0158396	0.0181395	0.0077969	0.008213	0.108395	4.63007	0.0309021	63.15	0.110114	0.690602	842
2012	445200	Jieyang	0.0165088	0.0427345	0.0119272	0.0163312	0.0066401	0.0078363	0.180137	4.86862	0.0179087	49	0.107015	0.462289	1280
2012	445300	Yunfu	0.0165876	0.0419597	0.0155125	0.0160486	0.0059507	0.0044479	0.229483	1.88851	0.0087274	39.1	0.176065	0.722499	369
2012	460100	Haikou	0.0426275	0.121678	0.0292317	0.0574108	0.0073848	0.0276512	0.138016	1.36432	0.0186446	75.48	0.139046	2.78279	701
2012	460200	Sanya	0.0186053	0.107175	0.0283108	0.0623677	0.0084135	0.0080832	0.187034	0.976368	0.0193745	68.32	0.249978	3.16893	298
2012	140100	Taiyuan	0.0368427	0.170067	0.0403824	0.071795	0.0066316	0.051258	0.228764	1.33093	0.0572996	84.1504	0.120031	1.19732	524
2012	140200	Datong	0.0191505	0.0652969	0.0153325	0.021333	0.0069059	0.0217256	0.164085	1.00295	0.0289266	58.5061	0.200299	0.867061	226
2012	140300	Yangquan	0.018037	0.0613741	0.0207905	0.0171095	0.0072468	0.0162272	0.18751	1.19378	0.0189984	62.5185	0.147103	0.67227	289
2012	140400	Changzhi	0.0162548	0.0574094	0.018159	0.0195192	0.0069628	0.0127681	0.14102	2.09574	0.0221115	45.1628	0.151909	0.424881	242
2012	140500	Jincheng	0.0163262	0.0522633	0.0208248	0.0141524	0.0071665	0.0101194	0.129337	1.76497	0.0198991	53.7977	0.128184	0.483811	232
2012	140600	Shuozhou	0.0153921	0.0515168	0.0181879	0.0167414	0.0070276	0.0095524	0.124461	2.91593	0.0196416	49.4384	0.13777	0.604258	163
2012	140700	Jinzhong	0.0175395	0.0611042	0.0152696	0.0277682	0.0066119	0.0114545	0.11918	1.51812	0.0103274	47.6227	0.181172	0.676621	198
2012	140800	Yuncheng	0.0176929	0.0510884	0.0111047	0.0194522	0.0078607	0.0126708	0.116209	1.67795	0.0090251	40.3512	0.180264	0.811157	366
2012	140900	Xinzhou	0.0185282	0.0610057	0.0127455	0.0233926	0.0055285	0.0193389	0.114878	1.34221	0.004593	41.3516	0.292343	0.758961	123
2012	141000	Linfen	0.0194039	0.0525638	0.0127246	0.0233055	0.0058208	0.0107129	0.115556	2.27181	0.0060657	43.7569	0.182368	0.502414	210
2012	141100	Lvliang	0.015608	0.0776587	0.0373138	0.0193924	0.0056326	0.0153197	0.102348	1.88311	0.0038276	41.1459	0.200317	0.30452	185
2012	220100	Changchun	0.032546	0.152376	0.0249593	0.0429892	0.0067683	0.0776591	0.189027	1.8512	0.0805489	57.4385	0.124648	0.806144	367
2012	220200	Jilin	0.0185279	0.161561	0.0231552	0.0255457	0.0071885	0.105672	0.193004	1.79405	0.0193807	55.2302	0.117256	0.811431	159
2012	220300	Siping	0.0166019	0.0464944	0.0123401	0.0206196	0.00663	0.0069024	0.152987	3.61481	0.113288	44.9635	0.152882	0.633224	239
2012	220400	Liaoyuan	0.0155739	0.0467356	0.0171255	0.0168104	0.0070988	0.0057009	0.181818	2.33613	0.0078379	50.3262	0.136589	0.545023	237
2012	220500	Tonghua	0.0193119	0.0538034	0.0227211	0.0173644	0.0070968	0.0066208	0.198891	1.79066	0.0104351	52.8132	0.199912	0.700377	144
2012	220600	Baishan	0.0160897	0.043213	0.0178275	0.0140311	0.0054954	0.0058589	0.279149	1.75976	0.004559	69.0708	0.217867	0.518052	73
2012	220700	Songyuan	0.0135911	0.0466624	0.0165276	0.0145063	0.0073226	0.0083058	0.128721	3.41232	0.0046968	41.0109	0.0888153	0.730508	137
2012	220800	Baicheng	0.0140593	0.0450641	0.0120919	0.0209011	0.0063226	0.0057483	0.169342	1.93877	0.0039075	47.2288	0.231856	0.734983	78
2012	230100	Harbin	0.0297369	0.167327	0.0271198	0.0415095	0.0068849	0.0918129	0.142781	1.68398	0.0762044	48.206	0.141438	1.46696	187
2012	230200	Qiqihar	0.0105357	0.0611539	0.0108592	0.0178685	0.0062232	0.026203	0.130183	3.00994	0.0098221	35.63	0.224285	1.02918	132
2012	230300	Jixi	0.0147261	0.0435385	0.0130718	0.0133201	0.0060799	0.0110667	0.173986	2.36772	0.000707	63.87	0.11741	0.750672	83
2012	230400	Hegang	0.0133321	0.0384515	0.0139277	0.0120323	0.0053162	0.0071755	0.182699	1.24523	0.0012856	80.75	0.222612	0.506083	74
2012	230500	Shuangyashan	0.0161343	0.0470129	0.0150381	0.0161885	0.007312	0.0084741	0.140794	3.04752	0.0042039	64.29	0.175807	0.475449	65
2012	230600	Daqing	0.0213658	0.107003	0.0352811	0.0256692	0.0078012	0.038251	0.164629	4.20763	0.0219154	51.38	0.0452332	0.188798	131
2012	230700	Yichun	0.0240234	0.0344523	0.0098475	0.0095437	0.0071208	0.0079404	0.230602	1.33558	0.0022567	86.81	0.360062	0.91541	38
2012	230800	Jiamusi	0.0152603	0.0576265	0.013878	0.0237743	0.0078514	0.0121227	0.132564	2.53531	0.0072194	50.1	0.240393	1.70515	73
2012	230900	Qitaihe	0.0145545	0.03651	0.0118294	0.0104273	0.0072548	0.0069989	0.165854	1.67976	0.0068948	58.93	0.203601	0.54191	148
2012	231000	Mudanjiang	0.0176021	0.0660195	0.0164032	0.0245185	0.0100412	0.0150567	0.137213	2.74192	0.0069109	54.96	0.186392	0.87558	68
2012	231100	Heihe	0.0118841	0.0355155	0.0098444	0.013165	0.0068608	0.0056454	0.129914	1.71761	0.0013128	57.24	0.297266	1.93041	25
2012	231200	Suihua	0.0060158	0.0437735	0.0101633	0.0162253	0.0071514	0.0102332	0.0894066	4.4452	0.0015811	26.68	0.240591	1.24849	159
2012	340100	Hefei	0.0276205	0.156139	0.0370167	0.0445279	0.0069272	0.0676668	0.155797	1.19156	0.094989	66.4	0.13738	0.708062	621
2012	340200	Wuhu	0.0168881	0.115609	0.0431758	0.0327981	0.0070485	0.0325865	0.100911	1.89541	0.135357	58	0.157527	0.422802	640
2012	340300	Bengbu	0.0133476	0.0776013	0.0245867	0.0215854	0.0067285	0.0247007	0.11913	1.83021	0.0592507	48.3	0.184977	0.6432	618
2012	340400	Huainan	0.0131657	0.0737947	0.0215639	0.0247123	0.0066971	0.0208213	0.162095	0.947552	0.0372054	65.3	0.190532	0.439382	943
2012	340500	Maanshan	0.0156799	0.0820204	0.0286156	0.0254158	0.0073499	0.0206389	0.11115	1.9296	0.0539513	61.2	0.154522	0.417181	564
2012	340600	Huaibei	0.0117416	0.0551738	0.0174948	0.0175809	0.0077758	0.0123224	0.116015	1.11379	0.026768	57.2	0.174903	0.386814	796
2012	340700	Tongling	0.0168501	0.0936872	0.0421433	0.0348201	0.0067365	0.0099877	0.192713	2.0168	0.122174	76.3	0.15515	0.335784	618
2012	340800	Anqing	0.0165706	0.0576293	0.0165477	0.0198315	0.0076635	0.0135863	0.0885338	2.40135	0.0164047	39.6	0.180686	0.53214	405
2012	341000	Huangshan	0.0225	0.0647642	0.0227588	0.025784	0.0076977	0.0085238	0.122915	0.726002	0.0463074	44.4	0.296445	0.915243	150
2012	341100	Chuzhou	0.0193821	0.06099	0.0153252	0.0219575	0.0068276	0.0168797	0.0958834	1.94011	0.0402901	45.1	0.237992	0.532607	334
2012	341200	Fuyang	0.0142524	0.0475426	0.009074	0.0187958	0.0064409	0.0132317	0.0597927	2.73075	0.00919	34.9	0.282897	0.793947	1064
2012	341300	Suzhou	0.0130605	0.0448828	0.0087142	0.0162343	0.007016	0.0129184	0.0557029	2.45415	0.0115444	34.8	0.211813	0.788025	666
2012	341500	Luan	0.0108952	0.0447515	0.0116224	0.0158494	0.0074066	0.009873	0.0700571	0.894065	0.0096699	38.9	0.273461	0.699198	395
2012	341600	Bozhou	0.0128801	0.0410032	0.0088936	0.0163465	0.0075322	0.0082307	0.0366361	2.55572	0.0208211	33	0.247695	0.850595	731
2012	341700	Chizhou	0.0152613	0.0623696	0.0165941	0.0284989	0.0072639	0.0100127	0.0823618	1.82419	0.0317887	47.5	0.270028	0.739779	196
2012	341800	Xuancheng	0.0150999	0.0576457	0.0239509	0.0149847	0.006789	0.0119213	0.0896462	0.423969	0.0419493	46.7	0.235887	0.634586	225
2012	360100	Nanchang	0.0264054	0.181109	0.0275044	0.0699241	0.0077788	0.0759015	0.139761	1.46405	0.0354525	68.78	0.115149	0.684677	686
2012	360200	Jingdezhen	0.0222754	0.0526641	0.0153345	0.0203687	0.0071813	0.0097797	0.132485	1.93808	0.0232739	59.85	0.192134	0.54984	317
2012	360300	Pingxiang	0.0141659	0.0504126	0.0173858	0.018719	0.0068895	0.0074183	0.157494	1.71895	0.0219296	62.31	0.183266	0.525658	502
2012	360400	Jiujiang	0.0142608	0.0747415	0.0127081	0.0217589	0.007934	0.0323405	0.116167	1.88106	0.0155175	46.27	0.209853	0.609375	270
2012	360500	Xinyu	0.0147914	0.0757111	0.0242329	0.0269602	0.0077219	0.0167962	0.161746	2.43091	0.0337084	65.59	0.151371	0.490584	379
2012	360600	Yingtan	0.0119184	0.0429548	0.0152622	0.0156194	0.0074225	0.0046505	0.110878	2.72599	0.0592425	51.25	0.182619	0.440662	348
2012	360700	Ganzhou	0.0210783	0.0525164	0.0095062	0.0203759	0.0056349	0.0169996	0.0762293	2.29199	0.0163293	41.16	0.267927	0.802771	235
2012	360800	Jian	0.0154516	0.0491092	0.0097581	0.0195623	0.0069379	0.0128508	0.0871806	1.97726	0.0200889	41.62	0.245408	0.586314	199
2012	360900	Yichun	0.0120741	0.0516499	0.0108046	0.0172529	0.0079604	0.0156318	0.0949399	2.43027	0.0203049	40.27	0.215819	0.488095	307
2012	361000	Fuzhou	0.0125865	0.0516442	0.0117355	0.0168032	0.0083059	0.0147996	0.086874	1.548	0.0091238	40.71	0.24509	0.543906	222
2012	361100	Shangrao	0.0152119	0.0512998	0.0097725	0.0153429	0.0080672	0.0181171	0.0808371	1.60465	0.0110433	43.56	0.240447	0.618793	334
2012	410100	Zhengzhou	0.0322193	0.154026	0.0303361	0.0494551	0.0088007	0.0654338	0.140185	1.97585	0.136407	66.15	0.126257	0.725952	1440
2012	410200	Kaifeng	0.0090286	0.0593055	0.0128536	0.0244179	0.0056271	0.0164069	0.0669058	2.71983	0.0206154	39.29	0.142235	0.780217	845
2012	410300	Luoyang	0.0175863	0.0797398	0.0231098	0.0231719	0.0071466	0.0263115	0.126314	2.04632	0.0536323	47.61	0.115766	0.542014	466
2012	410400	Pingdingshan	0.0112598	0.0559867	0.0154785	0.0184313	0.0072466	0.0148302	0.122006	1.79285	0.0646824	43.94	0.14016	0.482181	690
2012	410500	Anyang	0.0141061	0.052902	0.016092	0.0156356	0.0073023	0.013872	0.106745	1.85175	0.0141093	41.6	0.130711	0.531397	807
2012	410600	Hebi	0.0111212	0.0405288	0.0143991	0.0133792	0.0065893	0.0061612	0.110432	1.66428	0.0154285	51.03	0.152984	0.267915	747
2012	410700	Xinxiang	0.015581	0.065164	0.0142753	0.0265231	0.0067205	0.0176451	0.108303	1.63076	0.0384727	44.36	0.149097	0.533333	748
2012	410800	Jiaozuo	0.0134814	0.0646349	0.0206104	0.0237682	0.0077977	0.0124588	0.123168	1.93194	0.051304	50.35	0.106985	0.365402	902
2012	410900	Puyang	0.0114199	0.0419283	0.0132201	0.0135603	0.0066599	0.0084884	0.0887635	1.82318	0.0233706	34.82	0.152229	0.321867	988
2012	411000	Xuchang	0.011894	0.0521499	0.0162434	0.0175071	0.0076371	0.0107623	0.0959603	3.04168	0.0472214	42.03	0.103946	0.337511	989
2012	411100	Luohe	0.010182	0.0463971	0.0124798	0.0167317	0.0071879	0.0099976	0.110991	2.21293	0.0233886	42.37	0.140134	0.280625	1051
2012	411200	Sanmenxia	0.0124973	0.0515027	0.0212788	0.0161038	0.0075307	0.0065895	0.12957	1.96479	0.017418	46.97	0.121639	0.352699	215
2012	411300	Nanyang	0.0125521	0.0569698	0.0137824	0.0154957	0.0064691	0.0212226	0.072974	1.78788	0.018972	36.1	0.165143	0.570169	455
2012	411400	Shangqiu	0.0123143	0.0531291	0.0097209	0.0213111	0.0061601	0.015937	0.0684768	1.89602	0.0128232	32.92	0.204908	0.644278	873
2012	411500	Xinyang	0.012604	0.0472974	0.0114334	0.0188754	0.0064834	0.0105051	0.0915798	1.47488	0.0039242	37.58	0.198316	0.826326	454
2012	411600	Zhoukou	0.0129638	0.046166	0.0095957	0.0194441	0.0068732	0.0102528	0.0409834	2.24656	0.0093686	32.16	0.205471	0.544022	1028
2012	411700	Zhumadian	0.0091147	0.046146	0.010778	0.0164774	0.0068165	0.0120742	0.0661684	2.35789	0.0093267	32.61	0.195831	0.713218	596
2012	420100	Wuhan	0.0422977	0.317304	0.0385058	0.0793656	0.0069643	0.192468	0.229713	2.07334	0.155461	67.5	0.110641	0.990486	967
2012	420200	Huangshi	0.0141091	0.0600815	0.0191341	0.019532	0.0071566	0.0142588	0.153274	2.50662	0.0286672	60.09	0.134484	0.480794	570
2012	420300	Shiyan	0.0186043	0.0550017	0.0155192	0.0183066	0.0074668	0.0137092	0.126332	1.72986	0.0220184	50.1	0.217389	0.702144	146
2012	420500	Yichang	0.0155915	0.073837	0.0236957	0.0220547	0.0070716	0.0210152	0.159711	3.04168	0.035514	53.59	0.117833	0.456475	189
2012	420600	Xiangyang	0.0143196	0.0661971	0.0185592	0.0167296	0.0070751	0.0238332	0.131456	3.39566	0.0329813	53.68	0.125489	0.501752	301
2012	420700	Ezhou	0.0130305	0.0576881	0.0206166	0.0147068	0.0071529	0.0152116	0.12417	2.23038	0.0142214	62.088	0.111856	0.459937	686
2012	420800	Jingmen	0.0145402	0.0469617	0.0153243	0.0147148	0.0071688	0.0097538	0.125499	2.60648	0.0384188	50.01	0.131026	0.543037	244
2012	420900	Xiaogan	0.0123646	0.042963	0.0134396	0.0123636	0.0075523	0.0096073	0.129619	1.44718	0.025072	49.63	0.182591	0.665064	591
2012	421000	Jingzhou	0.0174745	0.058075	0.012884	0.0244308	0.0062167	0.0145436	0.0819033	2.25187	0.0176326	46.8	0.189657	0.728542	472
2012	421100	Huanggang	0.0121717	0.0449251	0.0125935	0.0183812	0.0054275	0.0085228	0.0901669	2.09673	0.0156132	39.4	0.227977	0.850141	429
2012	421200	Xianning	0.01332	0.0550479	0.015437	0.0230503	0.0073402	0.0092205	0.124012	2.29337	0.0288814	46.45	0.188628	0.711656	296
2012	421300	Suizhou	0.0110696	0.0442475	0.0142587	0.015045	0.0071206	0.0078231	0.0928812	2.75882	0.0102705	43.249	0.144864	0.674626	267
2012	430100	Changsha	0.0336376	0.178087	0.0398116	0.0587043	0.0075483	0.0720231	0.16346	2.28067	0.128654	69.38	0.0975984	0.705683	559
2012	430200	Zhuzhou	0.0176576	0.0788642	0.019419	0.0225753	0.0069284	0.0299414	0.1453	2.57712	0.0639193	59.1	0.130745	0.521047	352
2012	430300	Xiangtan	0.0161438	0.08267	0.0197684	0.0347953	0.0066873	0.021419	0.142855	2.36824	0.065513	54.02	0.113223	0.530486	583
2012	430400	Hengyang	0.0136081	0.0661204	0.0102938	0.0234107	0.0062128	0.0262031	0.0960254	3.29733	0.0227106	47.9	0.155435	0.721856	523
2012	430500	Shaoyang	0.014548	0.0564361	0.0071749	0.0184438	0.0059977	0.0248198	0.0683567	1.90232	0.0173908	36.06	0.241124	0.948592	385
2012	430600	Yueyang	0.0163054	0.0641428	0.0158098	0.0195899	0.0067283	0.022015	0.135577	3.70787	0.0256027	49.3	0.106741	0.590565	380
2012	430700	Changde	0.0167247	0.0547569	0.0125294	0.018111	0.0069779	0.0171387	0.103333	4.24172	0.0197426	42.95	0.125075	0.721447	333
2012	430800	Zhangjiajie	0.0189057	0.046082	0.0108648	0.022669	0.0061185	0.0064296	0.0946085	2.94554	0.0089647	41.1	0.238455	2.47341	179
2012	430900	Yiyang	0.0133222	0.0487101	0.011003	0.020406	0.0071507	0.0101504	0.109507	2.66435	0.0163277	42.15	0.168821	0.779804	391
2012	431000	Chenzhou	0.0147796	0.0639476	0.0163077	0.0181619	0.0063288	0.0231491	0.0939626	2.51179	0.0209184	45.28	0.163874	0.547557	264
2012	431100	Yongzhou	0.012742	0.0513817	0.0088414	0.0200971	0.0066119	0.0158312	0.110833	2.01257	0.0099623	39.87	0.207629	0.986065	271
2012	431200	Huaihua	0.0153194	0.0574963	0.0093817	0.0235906	0.0068185	0.0177053	0.112612	2.867	0.0012135	39.01	0.22229	0.905282	187
2012	440100	Guangzhou	0.0537374	0.331106	0.0502848	0.0844086	0.0064222	0.189991	0.272884	2.89925	0.0619172	85.02	0.0991532	1.8252	1106
2012	440200	Shaoguan	0.0152879	0.0536424	0.0184387	0.0174136	0.0065308	0.0112594	0.133586	1.87778	0.0209212	53.3	0.163309	1.06377	177
2012	440300	Shenzhen	0.0658278	0.287752	0.0499244	0.0314785	0.0086675	0.197682	0.269597	4.33362	0.150339	100	0.120904	1.25592	1440
2012	440400	Zhuhai	0.0307824	0.16575	0.045525	0.0802354	0.0078329	0.0321565	0.36581	1.79655	0.114174	87.82	0.141114	0.886694	618
2012	150100	Hohhot	0.0279728	0.146318	0.0346972	0.0745931	0.0063508	0.0306765	0.131898	2.53413	0.0330341	66.8533	0.111215	1.60988	132
2012	150200	Baotou	0.0193827	0.108916	0.0401799	0.0297124	0.0070712	0.0319523	0.20315	2.80962	0.0726628	80.5031	0.0853792	0.760759	80
2012	150300	Wuhai	0.0231709	0.0692703	0.0306943	0.0167221	0.0070626	0.0147915	0.220605	2.85569	0.0101083	89.2356	0.166309	0.349762	313
2012	150400	Chifeng	0.0135601	0.0538836	0.0138042	0.0175706	0.0074629	0.0150459	0.110925	2.03188	0.0079457	45.3025	0.207488	0.532779	51
2012	150500	Tongliao	0.0206669	0.0579029	0.0167971	0.0195889	0.0074114	0.0141055	0.125224	3.25942	0.0024626	44.4748	0.151053	0.365579	54
2012	150600	Ordos	0.0193005	0.106381	0.0475935	0.0196889	0.0086581	0.0304402	0.157121	3.6298	0.0247688	70.2706	0.132152	0.611533	18
2012	150700	Hulunbuir	0.0140779	0.0555449	0.0191826	0.0151424	0.0077676	0.0134523	0.23468	1.99641	0.0024993	66.1407	0.22042	0.741251	11
2012	150800	Bayannur	0.0151438	0.0529922	0.016511	0.0191224	0.0073188	0.01004	0.147219	1.66607	0.001876	50.2818	0.224766	0.382878	29
2012	150900	Ulanqab	0.014661	0.0635825	0.0127945	0.0256133	0.0091872	0.0159875	0.154422	2.26971	0.0039564	44.2798	0.29919	0.535734	48
2012	450100	Nanning	0.0283191	0.115553	0.0264619	0.0396946	0.0068303	0.0425666	0.101181	1.368	0.0399913	56.3	0.150412	1.26941	321
2012	450200	Liuzhou	0.0248507	0.0734151	0.0226905	0.0225299	0.0062134	0.0219812	0.142677	1.99965	0.0669877	58.24	0.121481	0.458267	200
2012	450300	Guilin	0.0173753	0.0734802	0.0165608	0.0324681	0.0058025	0.0186486	0.101118	1.82967	0.0418717	42.79	0.175979	0.739408	188
2012	450400	Wuzhou	0.0124146	0.0464004	0.01424	0.0185224	0.0063244	0.0073134	0.0781949	2.53662	0.0150355	46.85	0.191226	0.385542	262
2012	450500	Beihai	0.0160536	0.0568655	0.0194077	0.0216888	0.0070475	0.0087215	0.11341	1.66087	0.0163157	52.01	0.156519	0.621567	504
2012	450600	Fangchenggang	0.0149296	0.0479536	0.0180256	0.0168345	0.0060768	0.0070167	0.101185	1.414	0.016739	51.92	0.168316	0.639163	147
2012	450700	Qinzhou	0.0111672	0.0458011	0.0122597	0.0155006	0.0059992	0.0120416	0.0521015	1.86474	0.0200765	34.14	0.177218	0.81377	361
2012	450800	Guigang	0.0096213	0.0396465	0.0087515	0.0165793	0.0073188	0.006997	0.0536809	2.3823	0.0042661	43.73	0.185875	0.940621	500
2012	450900	Yulin	0.0139307	0.0447165	0.0112637	0.0150073	0.0071867	0.0112589	0.0548378	2.00196	0.0080053	43.19	0.174808	0.809687	539
2012	451000	Baise	0.0138727	0.0472859	0.0131036	0.0203173	0.0063698	0.0074951	0.0708203	1.00791	0.0059867	29.81	0.284479	0.492341	113
2012	451100	Hezhou	0.0126388	0.0443405	0.0122629	0.0207422	0.0065941	0.0047416	0.0579464	0.991823	0.0053709	38.94	0.2478	0.682345	191
2012	451200	Hechi	0.0141887	0.0406647	0.0094114	0.0174815	0.0059587	0.007813	0.0756481	1.20061	0.0071983	30.36	0.35573	1.10147	125
2012	451300	Laibin	0.0124119	0.0456556	0.0119101	0.0147979	0.0077699	0.0111777	0.0645742	2.02546	0.005566	36.4	0.232975	0.640523	194
2012	451400	Chongzuo	0.0115518	0.0423871	0.0111518	0.0215898	0.0056544	0.0039911	0.0901754	2.22846	0.0061841	32.94	0.24691	0.786308	141
2012	500000	Chongqing	0.0561211	0.237435	0.0210362	0.022403	0.0068406	0.187155	0.116988	0.608308	0.0395284	56.6387	0.267	0.752148	406
2012	510100	Chengdu	0.0287039	0.235525	0.0315178	0.0465392	0.0072652	0.150203	0.194654	1.64091	0.0964268	68.18	0.120881	1.06894	968
2012	510300	Zigong	0.0247995	0.0556912	0.0148912	0.019537	0.0065466	0.0147164	0.0939578	3.64138	0.0281549	43.07	0.145572	0.465062	750
2012	510400	Panzhihua	0.0225979	0.0604636	0.0226062	0.021775	0.0054748	0.0106076	0.220032	2.17013	0.0553166	61.72	0.146173	0.272344	151
2012	510500	Luzhou	0.0120709	0.0473973	0.0109086	0.0168762	0.0053166	0.0142958	0.0900311	2.68151	0.0148559	40.17	0.206037	0.421235	413
2012	510600	Deyang	0.0200441	0.056199	0.0177928	0.0212338	0.0071233	0.0100491	0.117529	2.74955	0.0550676	43.44	0.130179	0.410005	662
2012	510700	Mianyang	0.0161733	0.0723431	0.0184333	0.0244357	0.0066956	0.0227784	0.126113	1.89953	0.0991405	41.4	0.186091	0.596187	269
2012	510800	Guangyuan	0.0180886	0.0503977	0.0110862	0.0205323	0.0068788	0.0119004	0.122309	1.02086	0.0125377	35.11	0.336364	0.710851	191
2012	510900	Suining	0.0302207	0.0433828	0.0111682	0.0147061	0.0076979	0.0098106	0.0846693	1.73757	0.0160654	41.55	0.195361	0.481193	707
2012	511000	Neijiang	0.0146245	0.0429209	0.0101276	0.016519	0.0059209	0.0103534	0.0959406	3.54379	0.0174892	40.95	0.145196	0.335578	792
2012	511100	Leshan	0.0138193	0.0528057	0.0148823	0.0198385	0.0065891	0.0114958	0.126041	2.48176	0.0160294	41.21	0.162579	0.4195	279
2012	511300	Nanchong	0.012102	0.0603931	0.0095483	0.0213273	0.0072327	0.0222849	0.0918987	2.30012	0.0341701	37.48	0.236152	0.492546	609
2012	511400	Meishan	0.0119163	0.0464875	0.0112679	0.0206162	0.0068505	0.007753	0.0917412	2.23755	0.0177171	37.25	0.184839	0.442035	491
2012	511500	Yibin	0.011429	0.0504054	0.0143006	0.0134823	0.007199	0.0154236	0.0948708	2.33479	0.0225578	39.84	0.176249	0.370584	412
2012	511600	Guangan	0.0134353	0.0454061	0.0101221	0.0205898	0.0078515	0.0068428	0.0763703	2.90941	0.0028943	31.6	0.197629	0.559195	739
2012	511700	Dazhou	0.0106059	0.0449487	0.009922	0.0182254	0.0052566	0.0115445	0.0682737	2.21653	0.0200954	35.56	0.211679	0.464728	420
2012	511800	Yaan	0.018667	0.069368	0.0210252	0.0347455	0.0065467	0.0070508	0.116734	1.3014	0.0246075	37.84	0.23365	0.445637	104
2012	511900	Bazhong	0.0096232	0.0398543	0.0073446	0.0146607	0.0075347	0.0103144	0.0692279	1.23574	0.0037709	32.3	0.429218	0.776172	317
2012	512000	Ziyang	0.0107173	0.0489344	0.013065	0.0177323	0.0072853	0.0108517	0.105745	3.62508	0.0071491	31.95	0.156433	0.401436	635
2012	520100	Guiyang	0.0298581	0.149452	0.026965	0.0718011	0.0076591	0.0430273	0.13314	0.852336	0.0462369	70.53	0.20545	1.2695	466
2012	520200	Liupanshui	0.0131017	0.0379188	0.0123553	0.0120425	0.0065155	0.0070054	0.0694626	1.59249	0.0037877	22.63	0.25463	0.539997	325
2012	520300	Zunyi	0.0185174	0.0512728	0.0129709	0.0197684	0.0066081	0.0119256	0.0544522	1.9322	0.0185938	39.48	0.238254	0.917978	251
2012	520400	Anshun	0.0125491	0.0434581	0.0109701	0.0184694	0.006201	0.0078174	0.0708526	1.6523	0.0119536	32.25	0.370914	1.18528	307
2012	530100	Kunming	0.0306977	0.150822	0.033143	0.0524643	0.0094067	0.0558081	0.191692	1.06507	0.0340307	67.05	0.17453	1.06881	259
2012	530300	Qujing	0.0089888	0.0508808	0.0116424	0.0124434	0.0069772	0.0198174	0.0632166	1.82915	0.0135381	40.36	0.201355	0.531662	221
2012	530400	Yuxi	0.01573	0.0439547	0.0155983	0.0160199	0.005559	0.0067776	0.102418	2.97655	0.0085838	42.88	0.168729	0.446778	140
2012	530500	Baoshan	0.0070849	0.0341055	0.0091022	0.0143518	0.0057505	0.0049008	0.0699038	1.58639	0.0025764	27.83	0.363044	1.06872	130
2012	530600	Zhaotong	0.0065225	0.0365002	0.0077225	0.0167266	0.0051656	0.0068854	0.0342137	1.21632	0.0010386	25.04	0.446521	0.634161	258
2012	530700	Lijiang	0.012481	0.0460622	0.0130684	0.0218946	0.007063	0.0040363	0.0632528	0.584671	0.0046604	31.46	0.502898	0.95719	56
2012	530800	Puer	0.0113935	0.0370695	0.0091974	0.0164834	0.0066667	0.0047218	0.062101	1.23507	0.0101032	34.72	0.463643	0.901401	55
2012	530900	Lincang	0.0102735	0.0367986	0.0082342	0.0167806	0.0074325	0.0043513	0.0478951	1.33649	0.0077624	32.72	0.455052	0.629543	97
2012	610100	Xian	0.0540488	0.208593	0.0287327	0.0676951	0.0063976	0.105767	0.186387	0.962577	0.167205	72.1287	0.136848	1.21624	787
2012	610200	Tongchuan	0.012738	0.0424689	0.0119769	0.0176772	0.0066603	0.0061542	0.216908	1.92584	0.0068423	59.7985	0.263235	0.435549	220
2012	610300	Baoji	0.0152371	0.0563765	0.0155496	0.0179575	0.0070776	0.0157918	0.113269	1.96061	0.0344721	45.0318	0.148097	0.374137	212
2012	610400	Xianyang	0.0156606	0.0660014	0.0126401	0.0275804	0.0065831	0.0191978	0.11056	1.67627	0.0116583	44.4014	0.150198	0.471823	518
2012	610500	Weinan	0.0140167	0.0753262	0.0103991	0.0166671	0.0071359	0.0411243	0.107515	1.47637	0.0197838	35.317	0.210095	0.594559	430
2012	610600	Yanan	0.0129938	0.0590811	0.0175079	0.0259262	0.0067405	0.0089038	0.147548	2.04303	0.0212907	51.6148	0.207897	0.255744	64
2012	610700	Hanzhong	0.0156655	0.0623704	0.0101846	0.0212804	0.0069209	0.0239839	0.106783	2.12943	0.0414757	40.255	0.259533	0.857277	141
2012	610800	Yulin	0.0186904	0.0688996	0.0232374	0.0240625	0.0069245	0.0146752	0.10812	3.71921	0.0157766	50.9099	0.1494	0.319119	86
2012	610900	Ankang	0.0147387	0.0472414	0.0093355	0.024261	0.006283	0.0073546	0.074715	1.66831	0.0152583	37.9838	0.326584	0.708367	130
2012	611000	Shangluo	0.0106992	0.0414374	0.0085643	0.020817	0.0064845	0.0055718	0.0746884	1.63152	0.0196941	31.4007	0.31662	0.762256	129
2012	620100	Lanzhou	0.0214191	0.156565	0.0283148	0.0704293	0.0065429	0.0512781	0.134565	1.56571	0.0570318	78.34	0.129553	1.04011	246
2012	620200	Jiayuguan	0.01981	0.0588902	0.0281637	0.0196231	0.0076084	0.0034946	0.197829	2.69663	0.0147281	93.37	0.072914	0.205207	67
2012	620300	Jinchang	0.0134743	0.0412689	0.018441	0.0108256	0.0090813	0.002921	0.163831	1.14246	0.0441707	64.13	0.137967	0.246702	53
2012	620400	Baiyin	0.0117073	0.0456014	0.012077	0.0161855	0.0087318	0.0086071	0.102163	1.66088	0.0104271	41.54	0.260145	0.549468	83
2012	620500	Tianshui	0.011841	0.0465708	0.0084171	0.0234123	0.0064535	0.0082878	0.0676332	1.7906	0.0147006	31.11	0.385455	1.05739	263
2012	620600	Wuwei	0.0090387	0.0441554	0.0097387	0.0207778	0.005733	0.0079061	0.087842	1.51488	0.0135958	30.879	0.358888	0.720708	57
2012	620700	Zhangye	0.0131174	0.0476305	0.0117993	0.0249145	0.0061179	0.0047989	0.100216	1.79602	0.0271757	37.107	0.292388	1.0259	31
2012	620800	Pingliang	0.0098204	0.0419904	0.0123977	0.016739	0.0066644	0.0061894	0.0965286	0.371849	0.0073398	31.649	0.3823	0.663082	209
2012	620900	Jiuquan	0.0158926	0.055437	0.0210975	0.0210996	0.0071385	0.0061016	0.123876	1.47768	0.0030433	52.15	0.154774	0.642363	5
2012	621000	Qingyang	0.0098986	0.0562515	0.0131112	0.0293444	0.0069566	0.0068392	0.0647724	0.86737	0.0119643	25.721	0.299959	0.385122	97
2012	621100	Dingxi	0.0086005	0.0421436	0.009759	0.0223813	0.0049975	0.0050059	0.0795031	0.498183	0.0052975	25.83	0.665876	1.58457	151
2012	621200	Longnan	0.0036582	0.0685032	0.0082307	0.0234649	0.0058424	0.0309601	0.048332	0.239599	0.0019896	23.37	0.650704	1.44016	102
2012	630100	Xining	0.0306046	0.0842121	0.024372	0.0315637	0.0058733	0.0224031	0.139761	1.4923	0.030468	67.72	0.217749	0.865608	259
2012	640100	Yinchuan	0.0406409	0.0960954	0.0290032	0.0441588	0.0067736	0.0161596	0.210603	1.32211	0.0805591	75.04	0.162255	0.77691	185
2012	640200	Shizuishan	0.0239924	0.0533744	0.0198247	0.0200579	0.0073837	0.0061084	0.294662	1.50433	0.0193116	70.58	0.189557	0.462943	140
2012	640300	Wuzhong	0.020074	0.0558899	0.0129335	0.01535	0.0084238	0.0191827	0.0880734	1.31811	0.0102947	39.97	0.444206	0.567981	85
2012	640400	Guyuan	0.0192744	0.0481915	0.0086498	0.0226006	0.0089379	0.008003	0.0736425	0.972065	0.0041681	26.21	0.858249	1.84564	118
2012	640500	Zhongwei	0.0129298	0.0531343	0.0115497	0.0277469	0.0095484	0.0042895	0.194437	1.37094	0.0111457	32.94	0.402429	0.886507	69
2012	650100	Urumqi	0.0272785	0.151426	0.0300708	0.0473788	0.0076336	0.0663432	0.221632	2.56505	0.043916	97.168	0.1475	1.38724	187
2012	650200	Karamay	0.023067	0.0861576	0.0466966	0.0196705	0.006776	0.0130146	0.385974	1.80706	0.027727	100	0.0865608	0.1304	49
2013	110000	Beijing	0.193595	0.44894	0.057091	0.0411891	0.0069945	0.343665	0.374304	0.901817	0.300166	87.3522	0.214028	3.4431	802
2013	120000	Tianjin	0.132449	0.313453	0.0479758	0.0297466	0.0063475	0.229383	0.203517	1.6263	0.0844596	82.01	0.177396	0.948855	842
2013	130100	Shijiazhuang	0.0309938	0.128433	0.0240734	0.036668	0.0054124	0.0622794	0.112374	1.56026	0.0587943	54.6541	0.107521	0.854257	633
2013	130200	Tangshan	0.0239014	0.115408	0.0299873	0.0395945	0.0073785	0.0384481	0.143029	2.70679	0.0160713	54.6635	0.0812223	0.549744	538
2013	130300	Qinhuangdao	0.0238666	0.0773133	0.0194101	0.0320237	0.0075136	0.0183656	0.139731	1.54088	0.0309646	50.6886	0.171393	1.22826	375
2013	130400	Handan	0.0176881	0.0849455	0.018097	0.0272101	0.0073476	0.0322907	0.0856595	1.47524	0.0145014	48.1669	0.119919	0.696533	824
2013	130500	Xingtai	0.016463	0.0723895	0.0126682	0.0295175	0.0073051	0.0228987	0.0755216	1.22712	0.0228439	44.7451	0.161535	0.605956	614
2013	130600	Baoding	0.0220045	0.0673005	0.0124249	0.0202197	0.0071343	0.0275217	0.0696631	1.52399	0.0406829	43.7514	0.158532	0.580206	557
2013	130700	Zhangjiakou	0.0183822	0.0718128	0.015042	0.0263542	0.0072806	0.023136	0.110737	1.27432	0.0136608	48.9356	0.223858	0.938998	127
2013	130800	Chengde	0.0206093	0.0710804	0.0172788	0.0329113	0.0070258	0.0138644	0.0987746	1.47132	0.0130958	43.8733	0.205767	0.633908	95
2013	130900	Cangzhou	0.0184174	0.0690117	0.0158295	0.0283295	0.0065335	0.0183193	0.0812279	2.25646	0.0082936	45.5232	0.116964	0.714368	537
2013	131000	Langfang	0.0302938	0.0684501	0.0215741	0.0256537	0.0078138	0.0134084	0.0962942	1.39547	0.0333566	51.5605	0.150495	0.706464	662
2013	131100	Hengshui	0.0176634	0.082278	0.012651	0.0504966	0.00585	0.0132804	0.0828186	1.81331	0.0144069	43.7233	0.173387	0.615178	507
2013	210100	Shenyang	0.0382198	0.181638	0.0453136	0.0300469	0.006405	0.0998725	0.183813	1.0558	0.0743309	77.8956	0.123109	0.848461	560
2013	210200	Dalian	0.0458143	0.15457	0.0531677	0.0305151	0.0098315	0.0610558	0.224531	1.42188	0.0557675	75.9166	0.141624	0.84313	470
2013	210300	Anshan	0.0214084	0.0778277	0.02495	0.0249554	0.0068229	0.0210995	0.156224	1.95005	0.0311497	68.8079	0.12404	0.789861	378
2013	210400	Fushun	0.0193399	0.0858242	0.0260999	0.0257587	0.006504	0.0274613	0.272732	1.61148	0.0145168	71.8091	0.170777	0.567549	193
2013	210500	Benxi	0.020007	0.0725558	0.0262263	0.0279467	0.007097	0.0112857	0.291155	1.97138	0.012008	73.2723	0.152807	0.588235	181
2013	210600	Dandong	0.0201658	0.0662978	0.0201972	0.0290656	0.0058273	0.0112076	0.176885	1.61717	0.0132955	63.3811	0.202581	0.752984	157
2013	210700	Jinzhou	0.02027	0.0658018	0.0199878	0.0272712	0.0060321	0.0125106	0.148088	2.31948	0.023082	54.9271	0.166716	0.740119	304
2013	210800	Yingkou	0.0215359	0.0734085	0.0256359	0.0279021	0.0061222	0.013748	0.147216	1.66032	0.0215269	61.6728	0.163741	0.759484	444
2013	210900	Fuxin	0.0198578	0.0608809	0.0175289	0.0282225	0.0054484	0.009681	0.177186	1.21222	0.012178	56.9431	0.279679	0.690265	185
2013	211000	Liaoyang	0.0198671	0.0694526	0.0232884	0.0273191	0.0070291	0.0118157	0.179699	2.39503	0.0144103	61.6011	0.150699	0.489355	380
2013	211100	Panjin	0.0182818	0.0882469	0.0297118	0.0244244	0.0070787	0.027032	0.224144	1.39062	0.0168	75.9411	0.144523	0.356857	317
2013	211200	Tieling	0.0166497	0.0612036	0.0204574	0.0248388	0.0066378	0.0092697	0.122254	0.862552	0.0054399	51.0883	0.212876	0.582016	232
2013	211300	Chaoyang	0.0160465	0.0615615	0.0153768	0.0310925	0.0062419	0.0088504	0.134827	1.50042	0.0064107	46.2174	0.228404	0.568993	172
2013	211400	Huludao	0.0185699	0.113721	0.0185751	0.0229454	0.0065729	0.0656277	0.141757	1.38566	0.008121	50.4162	0.232952	0.852665	269
2013	310000	Shanghai	0.318044	0.390196	0.054497	0.0297419	0.0068791	0.299078	0.273722	1.49787	0.123431	89.5833	0.209637	1.67492	2259
2013	320100	Nanjing	0.0558854	0.259313	0.0535682	0.032003	0.0054703	0.168271	0.222012	1.46196	0.171422	80.5	0.106207	1.2626	976
2013	320200	Wuxi	0.0358471	0.189691	0.0560599	0.0296603	0.0070202	0.0969501	0.237396	2.53398	0.115751	73.7	0.0881632	0.882624	1021
2013	320300	Xuzhou	0.0209916	0.091589	0.0258961	0.0265336	0.0069932	0.0321659	0.104932	1.89262	0.0344198	58.1	0.134273	0.890052	894
2013	320400	Changzhou	0.0289144	0.154139	0.0516193	0.0318757	0.0074568	0.0631874	0.17387	1.70061	0.0819694	67.5	0.0958282	0.876187	837
2013	320500	Suzhou	0.0483804	0.194893	0.0588091	0.0251206	0.006317	0.104647	0.246911	2.30343	0.1579	73.2	0.0931708	0.868896	770
2013	320600	Nantong	0.0235869	0.130079	0.0368077	0.0232264	0.0075143	0.0625311	0.15806	1.23323	0.0717896	59.9	0.114392	0.788938	958
2013	320700	Lianyungang	0.0337414	0.0826151	0.0243198	0.0289363	0.0060143	0.0233446	0.101248	1.3817	0.0228843	55.7	0.202967	0.890314	683
2013	320800	Huaian	0.017013	0.0770997	0.02383	0.0272707	0.0063833	0.0196157	0.11866	1.51961	0.0131315	55.1	0.178608	0.91557	549
2013	320900	Yancheng	0.019594	0.0743461	0.0291152	0.022698	0.0058485	0.0166844	0.114254	1.90579	0.0521952	57.2	0.159867	0.825366	485
2013	321000	Yangzhou	0.0232434	0.102368	0.0356056	0.030056	0.0064593	0.0302465	0.135703	1.64737	0.0339701	60	0.0981785	0.787634	698
2013	321100	Zhenjiang	0.0224628	0.113263	0.0417899	0.0270569	0.007278	0.0371384	0.167412	2.4913	0.139337	65.4	0.0977791	0.80597	706
2013	321200	Taizhou	0.0190078	0.0744131	0.0282637	0.0205228	0.0065203	0.0191063	0.21225	1.78055	0.0541217	59	0.114341	0.77937	877
2013	321300	Suqian	0.0164874	0.0721704	0.0234572	0.0273015	0.0059674	0.0154444	0.076108	1.52271	0.0232803	52.4	0.182364	0.803975	671
2013	330100	Hangzhou	0.0596938	0.215871	0.0572087	0.0341253	0.0069688	0.117568	0.304289	1.57388	0.151717	74.9	0.102563	1.20597	426
2013	330200	Ningbo	0.0402743	0.168825	0.0481755	0.029933	0.0069339	0.0837824	0.278354	2.03226	0.10217	69.8	0.131843	0.831396	591
2013	330300	Wenzhou	0.0364102	0.116785	0.0308896	0.0267235	0.0064505	0.0527214	0.129919	2.11597	0.0619263	67	0.109384	0.929281	685
2013	330400	Jiaxing	0.0339754	0.097093	0.0399244	0.0320995	0.0063889	0.0186803	0.217506	1.69441	0.0719002	57.1	0.0963773	0.732774	884
2013	330500	Huzhou	0.0298608	0.0896758	0.0349516	0.0298565	0.0072858	0.017582	0.193725	1.75617	0.0997863	56	0.0928972	0.759932	451
2013	330600	Shaoxing	0.0278121	0.123256	0.0457317	0.0310724	0.0072463	0.0392058	0.204077	1.88508	0.0764677	61	0.0786703	0.794567	533
2013	330700	Jinhua	0.035037	0.0971886	0.0379295	0.0328695	0.0072948	0.0190945	0.142597	2.16218	0.0383786	62.2	0.108913	0.949652	433
2013	330800	Quzhou	0.025881	0.0810728	0.0316713	0.0323282	0.006562	0.0105114	0.144639	1.85339	0.0521962	47.7	0.156648	0.751045	287
2013	330900	Zhoushan	0.0277749	0.0873408	0.0384529	0.029995	0.0064295	0.0124635	0.191433	1.65047	0.0680157	65.8	0.203928	1.02918	669
2013	331000	Taizhou	0.0293356	0.0869457	0.0312289	0.0276764	0.0072531	0.0207873	0.133136	2.00425	0.0552813	58.1	0.104343	0.939867	631
2013	331100	Lishui	0.0248299	0.0813802	0.026708	0.035391	0.0065568	0.0127244	0.120989	2.30011	0.0295752	53.8	0.19874	0.8047	152
2013	350100	Fuzhou	0.0371652	0.139083	0.0356217	0.0363822	0.0067636	0.0603154	0.131843	1.3414	0.0563682	65.9	0.114106	1.00439	502
2013	350200	Xiamen	0.037385	0.13339	0.0382915	0.0349114	0.0068854	0.0533015	0.271913	1.19467	0.108046	88.7	0.171211	1.0854	1251
2013	350300	Putian	0.0313314	0.0782069	0.0239054	0.0277029	0.0069233	0.0196753	0.0888817	1.56775	0.0192632	53.6	0.107355	0.619342	809
2013	350400	Sanming	0.0230973	0.0734482	0.0262047	0.0268707	0.0069124	0.0134604	0.124937	1.88584	0.0294919	53.6	0.126803	0.615046	121
2013	350500	Quanzhou	0.0347603	0.0872522	0.0282519	0.0272363	0.0068019	0.0249619	0.0853615	2.51051	0.0474457	61.6	0.080915	0.564036	639
2013	350600	Zhangzhou	0.0274909	0.0699753	0.0214323	0.0260075	0.0065263	0.0160093	0.0793851	2.14856	0.0152053	53	0.117286	0.731667	390
2013	350700	Nanping	0.0266577	0.0596896	0.0206922	0.0255418	0.0066936	0.0067619	0.129687	1.45721	0.0254922	52.6	0.161077	0.764192	120
2013	350800	Longyan	0.0222544	0.0671121	0.0262011	0.0241985	0.0071951	0.0095174	0.124424	1.99924	0.0212556	50.9	0.13475	0.63562	159
2013	350900	Ningde	0.0328598	0.0604092	0.0195801	0.0268567	0.0067684	0.0072042	0.0917569	2.3924	0.0287717	51.8	0.150118	0.61745	258
2013	370100	Jinan	0.046373	0.149564	0.0383596	0.0337	0.0070171	0.0704878	0.182763	1.76594	0.130853	65.998	0.0992925	1.40856	750
2013	370200	Qingdao	0.0300492	0.165139	0.0394263	0.0311352	0.0070087	0.0875692	0.203575	2.17897	0.118001	67.72	0.126674	1.10202	686
2013	370300	Zibo	0.0203044	0.118213	0.037449	0.0312165	0.0071602	0.0423878	0.206105	2.21019	0.0547626	65.31	0.0853784	0.68715	713
2013	370400	Zaozhuang	0.0203065	0.0744844	0.0191635	0.0288283	0.0070732	0.0194194	0.105122	1.82439	0.0355279	50.434	0.113515	0.619972	868
2013	370500	Dongying	0.0235167	0.113596	0.0479719	0.0343406	0.0072193	0.024064	0.145021	2.16599	0.0503542	63.192	0.0714563	0.38725	227
2013	370600	Yantai	0.0233891	0.118891	0.0363532	0.0328521	0.0079249	0.0417606	0.184585	1.81542	0.0497401	57.85	0.096501	0.688572	470
2013	370700	Weifang	0.0214737	0.0990153	0.0300502	0.0353375	0.0079873	0.0256405	0.127478	1.6346	0.0552772	51.756	0.111739	0.735617	547
2013	370800	Jining	0.0161636	0.0792703	0.0226539	0.0252313	0.0073552	0.0240299	0.116204	2.04385	0.0297817	48.329	0.122309	0.722364	750
2013	370900	Taian	0.0170047	0.0721587	0.022582	0.0255828	0.0069056	0.0170883	0.124259	1.607	0.0524902	53.758	0.0928319	0.850235	720
2013	371000	Weihai	0.0207596	0.0987634	0.0426316	0.026742	0.0084516	0.020938	0.205109	1.74812	0.0622679	60.315	0.103538	0.787143	439
2013	371100	Rizhao	0.0162784	0.0761777	0.0223388	0.0282925	0.0086272	0.016919	0.0995238	1.91985	0.0308475	51.31	0.105486	0.745027	541
2013	371300	Linyi	0.0203036	0.0833105	0.0187152	0.02648	0.0075585	0.030557	0.160397	1.81659	0.0296046	50.36	0.121522	0.90731	634
2013	371400	Dezhou	0.0160096	0.0683725	0.022534	0.0232256	0.0074512	0.0151614	0.101841	1.95061	0.0245866	47.74	0.108652	0.680151	559
2013	371500	Liaocheng	0.0147455	0.0695329	0.0185011	0.0248056	0.0078123	0.0184141	0.0927423	2.6282	0.0340861	42.048	0.109156	0.650309	665
2013	371600	Binzhou	0.016358	0.0781743	0.0249301	0.0307915	0.0065887	0.015864	0.114789	1.77708	0.0351156	51.197	0.116762	0.758137	395
2013	371700	Heze	0.0154693	0.0658037	0.0139187	0.0318184	0.0073826	0.0126838	0.0676218	2.89229	0.0351523	41.61	0.156213	0.611929	782
2013	440500	Shantou	0.0231543	0.0949252	0.0188637	0.0427623	0.0068996	0.0263998	0.0918395	2.4844	0.0231318	69.79	0.122143	0.808311	2616
2013	440600	Foshan	0.0323208	0.152717	0.0380116	0.0433278	0.0069353	0.0644423	0.188013	2.89675	0.0996248	94.88	0.0696695	0.58301	1005
2013	440700	Jiangmen	0.0219686	0.0819209	0.0256653	0.0246594	0.0067162	0.0248798	0.239474	2.41488	0.0453597	64.1	0.106295	0.817572	413
2013	440800	Zhanjiang	0.0196636	0.0630126	0.0130982	0.0274296	0.0066531	0.0158318	0.0686624	3.63993	0.0109038	39.1	0.128855	1.01214	606
2013	440900	Maoming	0.0148972	0.071931	0.013711	0.0409237	0.0068104	0.0104861	0.110795	5.1838	0.013993	38.33	0.101192	1.00024	663
2013	441200	Zhaoqing	0.0306152	0.0762535	0.0200545	0.0334638	0.006139	0.0165965	0.0986961	2.4299	0.0246685	43.82	0.12072	0.766842	289
2013	441300	Huizhou	0.0229913	0.0887706	0.0229109	0.0257679	0.0083346	0.0317574	0.185524	2.11908	0.0693594	66	0.122572	0.639143	303
2013	441400	Meizhou	0.0170016	0.0555717	0.0111609	0.0291666	0.0065342	0.0087095	0.101148	2.56201	0.0145225	46	0.257868	1.19392	331
2013	441500	Shanwei	0.0155894	0.0472695	0.0091042	0.0253224	0.0068508	0.0059922	0.0736885	1.65052	0.0217303	54.7	0.156765	0.785061	725
2013	441600	Heyuan	0.0144501	0.0521891	0.0127951	0.0253749	0.0064173	0.007602	0.0873937	1.82214	0.0037865	40.65	0.249469	0.771746	231
2013	441700	Yangjiang	0.0168193	0.0601436	0.0194193	0.0267738	0.0070897	0.006861	0.0926894	2.92746	0.0084553	48.8	0.10992	0.648452	358
2013	441800	Qingyuan	0.0174256	0.0626085	0.0164401	0.0251387	0.0066651	0.0143645	0.104166	1.26757	0.0118713	48	0.169848	1.14819	215
2013	441900	Dongguan	0.0306799	0.201427	0.0302821	0.0309717	0.0064866	0.133686	0.265258	2.40176	0.129884	88.75	0.080994	1.17153	768
2013	442000	Zhongshan	0.028968	0.0915828	0.0380454	0.0267875	0.0076195	0.0191304	0.26486	2.30507	0.0829684	88	0.0896795	0.757166	864
2013	445100	Chaozhou	0.0209871	0.0834639	0.0123723	0.0557365	0.0070119	0.0083433	0.0977133	3.29667	0.0206865	63.15	0.109676	0.66416	849
2013	445200	Jieyang	0.0188397	0.0491552	0.0113318	0.0258884	0.0045993	0.0073358	0.045963	2.97875	0.0119441	50.03	0.102	0.431196	1296
2013	445300	Yunfu	0.0192811	0.0632657	0.0171706	0.0348465	0.0060598	0.0051889	0.0835366	1.33055	0.0073555	39.34	0.181113	0.798887	373
2013	460100	Haikou	0.0419771	0.0945046	0.0304572	0.0338133	0.0068647	0.0233696	0.201809	1.16304	0.020679	76.08	0.145913	2.90079	708
2013	460200	Sanya	0.0201172	0.0841352	0.0340329	0.0329355	0.0071639	0.0100028	0.152152	0.602623	0.0175202	69.89	0.236743	3.38563	301
2013	140100	Taiyuan	0.0433097	0.155675	0.0430716	0.0302395	0.0066032	0.0757604	0.205478	1.15186	0.0567262	84.9137	0.132253	1.25688	527
2013	140200	Datong	0.0220056	0.0779188	0.0171076	0.0324879	0.0064921	0.0218311	0.168618	0.66865	0.0244247	60.36	0.241937	1.0034	239
2013	140300	Yangquan	0.0211545	0.0718846	0.0224566	0.033352	0.0061487	0.0099271	0.172695	0.998551	0.015861	63.6189	0.141151	0.704404	290
2013	140400	Changzhi	0.0196129	0.0738965	0.0189309	0.0340048	0.0067704	0.0141905	0.122081	1.46	0.0199768	46.73	0.184356	0.47285	244
2013	140500	Jincheng	0.0198428	0.0736935	0.0219748	0.0351468	0.0066726	0.0098992	0.129458	1.11141	0.0175202	54.9243	0.152451	0.534027	233
2013	140600	Shuozhou	0.017729	0.113695	0.0200989	0.077386	0.0067182	0.0094922	0.100665	2.2098	0.0193156	50.9608	0.150493	0.677316	163
2013	140700	Jinzhong	0.0221447	0.0626909	0.0170626	0.0255548	0.0064024	0.013671	0.115869	1.07503	0.0100031	49.36	0.208988	0.727776	202
2013	140800	Yuncheng	0.0255555	0.088035	0.0134248	0.0527408	0.0064375	0.0154319	0.115681	1.42818	0.0099846	41.594	0.201002	0.867418	368
2013	140900	Xinzhou	0.0200962	0.0708983	0.0141126	0.0315093	0.0059795	0.0192967	0.118422	0.86376	0.0045129	43.0119	0.32558	0.806039	124
2013	141000	Linfen	0.0243398	0.0630658	0.014093	0.0317092	0.0054848	0.011779	0.099165	1.59985	0.0061412	45.2553	0.216736	0.551453	211
2013	141100	Lvliang	0.0233612	0.0696176	0.0156329	0.0343986	0.0044736	0.0151124	0.0879644	1.46229	0.0041085	42.855	0.237907	0.341785	185
2013	220100	Changchun	0.0369548	0.143421	0.0285355	0.0281928	0.0058081	0.0808841	0.148369	1.53691	0.0722346	58.7161	0.126513	0.756869	365
2013	220200	Jilin	0.0223683	0.170585	0.0258693	0.0288639	0.007015	0.108836	0.152661	1.59251	0.0180897	56.4587	0.125242	0.847853	158
2013	220300	Siping	0.0227368	0.058848	0.0146749	0.0305685	0.0062876	0.0073149	0.123186	3.18628	0.0610854	45.9637	0.147439	0.628952	233
2013	220400	Liaoyuan	0.0165452	0.0557768	0.0192841	0.0236774	0.0071368	0.0056784	0.144537	1.90578	0.0056216	51.4457	0.133944	0.550296	237
2013	220500	Tonghua	0.0196838	0.068301	0.0300523	0.0254286	0.006267	0.0065531	0.168913	1.44346	0.0086426	53.9879	0.199952	0.67208	142
2013	220600	Baishan	0.0177086	0.0555381	0.021012	0.0239354	0.0048909	0.0056998	0.235767	1.51903	0.0055355	70.6071	0.203604	0.534399	73
2013	220700	Songyuan	0.0147573	0.0567329	0.0184121	0.0231694	0.0072311	0.0079203	0.11038	2.44672	0.0040144	41.9232	0.0970063	0.766625	134
2013	220800	Baicheng	0.0165795	0.0540158	0.0139484	0.0281	0.0058409	0.0061264	0.139226	1.88967	0.0038672	48.2794	0.225374	0.758497	77
2013	230100	Harbin	0.0524789	0.144142	0.0284699	0.025839	0.0066667	0.0831664	0.131892	1.38656	0.0749192	48.312	0.141474	1.54028	188
2013	230200	Qiqihar	0.0190538	0.0694757	0.013013	0.0197789	0.0057137	0.03097	0.110318	2.06795	0.0086404	35.476	0.0847894	1.10523	131
2013	230300	Jixi	0.017104	0.0526536	0.0144107	0.0214416	0.0054485	0.0113526	0.147471	2.43683	0.0008632	63.451	0.135577	0.838048	83
2013	230400	Hegang	0.0257826	0.0494641	0.0168986	0.0198659	0.0051544	0.0075453	0.151203	1.01707	0.0013226	80.798	0.23375	0.57863	74
2013	230500	Shuangyashan	0.0184675	0.0563149	0.0154114	0.0256499	0.0063622	0.0088914	0.123137	1.54795	0.0039703	64.2	0.185293	0.539944	65
2013	230600	Daqing	0.0259203	0.111975	0.0387117	0.0258486	0.0076526	0.0397623	0.155781	3.6859	0.0221019	51.6	0.0442504	0.207157	131
2013	230700	Yichun	0.0171218	0.046783	0.0108079	0.0196219	0.0069871	0.0093659	0.190226	1.21599	0.0025148	87.6	0.349869	0.993245	38
2013	230800	Jiamusi	0.0184593	0.0565214	0.0139477	0.0242601	0.0065443	0.0117693	0.153531	3.04313	0.0077078	50.8	0.251611	1.68279	74
2013	230900	Qitaihe	0.0158747	0.0460796	0.0125104	0.0191476	0.007887	0.0065348	0.1783	0.966599	0.0078354	58.93	0.261887	0.876215	148
2013	231000	Mudanjiang	0.0184732	0.061103	0.0186881	0.0221386	0.0051803	0.0150959	0.122078	2.48509	0.0063589	59	0.182001	1.04291	67
2013	231100	Heihe	0.0148751	0.0475366	0.0112426	0.0239032	0.0065073	0.0058832	0.105731	1.10358	0.001362	57.5	0.340026	1.97883	25
2013	231200	Suihua	0.0113586	0.0486287	0.0092736	0.0217505	0.0065097	0.0110949	0.0711059	3.57017	0.0015025	26.4	0.232889	1.27499	160
2013	340100	Hefei	0.0311032	0.161747	0.0401188	0.0335353	0.0064772	0.0816156	0.126737	0.899566	0.0916487	67.79	0.135002	0.712968	622
2013	340200	Wuhu	0.0198986	0.115333	0.0503568	0.0214286	0.0071635	0.0363835	0.105163	1.6275	0.129786	59.37	0.15224	0.419691	642
2013	340300	Bengbu	0.0185422	0.0896364	0.0277017	0.0314334	0.0065542	0.0239473	0.0937628	1.43069	0.0551189	49.67	0.190007	0.62009	616
2013	340400	Huainan	0.0152408	0.0767843	0.0232863	0.0289284	0.0055341	0.0190355	0.123644	0.751362	0.034365	66.65	0.205796	0.481308	942
2013	340500	Maanshan	0.0202448	0.0923189	0.0314266	0.0340754	0.0067898	0.0200273	0.129581	1.2475	0.0546123	62.57	0.156705	0.454743	564
2013	340600	Huaibei	0.0151169	0.0595296	0.0182421	0.0224172	0.0071287	0.0117417	0.111821	0.899071	0.0231271	58.53	0.154508	0.374963	783
2013	340700	Tongling	0.0197371	0.0894815	0.0461858	0.0236175	0.0069818	0.0126962	0.207961	1.50353	0.103962	77.58	0.147801	0.361797	618
2013	340800	Anqing	0.0176771	0.0831502	0.0184278	0.0383109	0.0068325	0.0195792	0.0714239	1.71173	0.0154137	40.96	0.197234	0.613662	406
2013	341000	Huangshan	0.0254924	0.0763774	0.0244495	0.0359019	0.0067869	0.0092388	0.104227	0.54574	0.0475419	45.74	0.290724	0.920786	150
2013	341100	Chuzhou	0.0208953	0.0747641	0.0169732	0.0330498	0.0070359	0.0177051	0.0744205	1.51705	0.037082	46.47	0.230976	0.525283	333
2013	341200	Fuyang	0.0148249	0.0635343	0.0097751	0.031349	0.0061637	0.0162465	0.0428996	2.39218	0.0097085	36.23	0.294265	0.809199	1077
2013	341300	Suzhou	0.0154116	0.0509514	0.0096389	0.0213847	0.005542	0.0143857	0.0530924	1.95167	0.0091624	36.16	0.219517	0.791617	656
2013	341500	Luan	0.0129847	0.0642632	0.0125664	0.031665	0.0065286	0.0135034	0.0497212	0.747597	0.0096735	40.19	0.283109	0.684344	398
2013	341600	Bozhou	0.0158584	0.0567256	0.0112309	0.0282141	0.0068197	0.0104607	0.0397666	1.67735	0.0175252	34.4	0.260945	0.862333	756
2013	341700	Chizhou	0.0172515	0.0751778	0.0183248	0.0397836	0.0062904	0.0107792	0.075074	1.28343	0.0247402	48.82	0.282699	0.75041	196
2013	341800	Xuancheng	0.0180044	0.0744885	0.0270592	0.0244525	0.0077685	0.0152082	0.10384	0.280677	0.0394261	48.06	0.243449	0.63235	225
2013	360100	Nanchang	0.0309823	0.121381	0.0298645	0.0226738	0.0072702	0.0615724	0.122497	1.13034	0.0329407	69.83	0.125708	0.717866	689
2013	360200	Jingdezhen	0.0172208	0.0589377	0.0171209	0.0263165	0.006332	0.0091681	0.127295	1.62077	0.0222702	61.05	0.199031	0.583905	316
2013	360300	Pingxiang	0.0155237	0.0679648	0.020672	0.0313446	0.0071663	0.008782	0.127954	1.13708	0.0185976	63.45	0.187392	0.566397	505
2013	360400	Jiujiang	0.0183846	0.0722851	0.016472	0.0290272	0.0070383	0.0197478	0.0909521	1.56621	0.0148999	47.67	0.211148	0.638374	266
2013	360500	Xinyu	0.0174784	0.0709579	0.0270224	0.023795	0.0081056	0.012035	0.130477	1.74758	0.0308443	66.43	0.150469	0.622931	382
2013	360600	Yingtan	0.0159499	0.0610478	0.0213336	0.0276646	0.0074336	0.0046158	0.0966397	2.08237	0.0508925	52.73	0.181338	0.469319	350
2013	360700	Ganzhou	0.0179981	0.0591205	0.0131511	0.0237591	0.0049949	0.0172155	0.0575695	1.70103	0.0150157	42.56	0.287104	0.840123	236
2013	360800	Jian	0.0150741	0.0603806	0.0164817	0.0244076	0.0059443	0.0135469	0.0674914	1.29341	0.0148745	43.13	0.253839	0.619159	201
2013	360900	Yichun	0.0151759	0.0641352	0.0143327	0.0261352	0.0076808	0.0159863	0.0748936	1.82875	0.0178407	41.78	0.219793	0.532054	310
2013	361000	Fuzhou	0.0133782	0.0608434	0.0139816	0.0233411	0.0074773	0.0160432	0.07182	1.17121	0.0082811	42.09	0.242038	0.589152	223
2013	361100	Shangrao	0.0166114	0.0617187	0.0122978	0.027405	0.0078389	0.014177	0.0664194	1.33448	0.0106833	44.66	0.254193	0.690377	333
2013	410100	Zhengzhou	0.0337929	0.13864	0.0331233	0.0236994	0.0066424	0.0751751	0.139421	1.57484	0.127842	67.42	0.131598	0.744639	1234
2013	410200	Kaifeng	0.0161945	0.071082	0.0148519	0.0298016	0.0041924	0.0222361	0.0824001	1.9575	0.0184633	40.79	0.144491	0.776784	858
2013	410300	Luoyang	0.0208297	0.091598	0.024591	0.0326247	0.0062613	0.028121	0.109239	1.63326	0.0515396	49.56	0.118879	0.594735	454
2013	410400	Pingdingshan	0.0139481	0.0655091	0.0166505	0.0268537	0.0060988	0.0159058	0.106994	1.35735	0.0634622	45.01	0.145521	0.538039	680
2013	410500	Anyang	0.0172653	0.0592764	0.0176797	0.0223788	0.0062367	0.0129811	0.0969525	1.52116	0.0159801	43.01	0.128756	0.544674	819
2013	410600	Hebi	0.0135031	0.059536	0.016623	0.0302566	0.0062293	0.0064268	0.0881835	1.37495	0.0140272	52.05	0.139716	0.257354	760
2013	410700	Xinxiang	0.0179267	0.067465	0.0157072	0.0286419	0.0069261	0.0161897	0.150419	1.05867	0.0313956	46.14	0.151612	0.554692	731
2013	410800	Jiaozuo	0.0173618	0.072412	0.0227309	0.0296658	0.0063235	0.0136921	0.108872	1.59689	0.0454323	52	0.107265	0.367695	903
2013	410900	Puyang	0.0158813	0.0571179	0.0148067	0.0276344	0.0062486	0.0084284	0.0835239	1.46564	0.0224635	36.67	0.153798	0.312481	1009
2013	411000	Xuchang	0.014823	0.0645454	0.0190746	0.0280744	0.0069582	0.0104383	0.0845608	2.24699	0.0389558	43.32	0.107885	0.348945	999
2013	411100	Luohe	0.0131376	0.0577427	0.0147722	0.0263118	0.0065153	0.0101435	0.091629	1.66559	0.0222185	43.8	0.146882	0.290855	1269
2013	411200	Sanmenxia	0.0250545	0.0709727	0.0234597	0.0342399	0.0073617	0.0059115	0.117595	1.48262	0.0155878	48.1	0.129244	0.390592	216
2013	411300	Nanyang	0.0143184	0.067719	0.0155697	0.024964	0.0061176	0.0210679	0.0687481	1.35577	0.0191084	37.86	0.171368	0.620158	442
2013	411400	Shangqiu	0.0150036	0.0621076	0.0108811	0.0291857	0.0060698	0.0159709	0.0595757	1.3902	0.0110864	34.62	0.204675	0.659688	881
2013	411500	Xinyang	0.0167834	0.061629	0.0125952	0.0300638	0.005621	0.0133465	0.0480948	1.11372	0.0039334	39.21	0.192822	0.816316	543
2013	411600	Zhoukou	0.0141714	0.0567153	0.0107387	0.0283822	0.0069269	0.0106675	0.0493787	1.67414	0.007343	33.32	0.197815	0.504708	945
2013	411700	Zhumadian	0.0128093	0.0583551	0.012068	0.0274623	0.0063056	0.0125195	0.0575446	1.77987	0.0078195	34.02	0.199548	0.701165	594
2013	420100	Wuhan	0.0440026	0.286262	0.0435927	0.0307226	0.0063361	0.205611	0.209442	1.95743	0.149832	67.6	0.124058	0.982499	968
2013	420200	Huangshi	0.0173627	0.0645009	0.0209568	0.0220753	0.0060079	0.0154607	0.140052	2.08906	0.0276425	60.4	0.131487	0.497223	572
2013	420300	Shiyan	0.0190202	0.0596587	0.0178508	0.0205108	0.00702	0.0142772	0.115343	1.42808	0.0201056	50.5	0.214163	0.713947	146
2013	420500	Yichang	0.0189743	0.0780114	0.0271069	0.0233222	0.006408	0.0211741	0.146585	2.37971	0.034182	54.75	0.128049	0.465391	190
2013	420600	Xiangyang	0.0164629	0.0797057	0.0195393	0.0255491	0.0070474	0.0275698	0.106031	2.98702	0.0296842	54.82	0.12966	0.506462	302
2013	420700	Ezhou	0.0167742	0.0679473	0.0239252	0.0216991	0.0062976	0.0160252	0.138744	1.97268	0.013559	62.819	0.112285	0.472834	688
2013	420800	Jingmen	0.0176401	0.0588204	0.0187386	0.022571	0.0071003	0.0104106	0.163401	2.23699	0.0365318	51.19	0.132034	0.55285	242
2013	420900	Xiaogan	0.0144055	0.0503817	0.0148855	0.0183121	0.0066771	0.010507	0.105476	1.11934	0.023264	51.03	0.183948	0.653229	592
2013	421000	Jingzhou	0.0193828	0.0586089	0.0152131	0.0234446	0.0054532	0.014498	0.0899186	1.72661	0.0161915	47.9	0.191714	0.703986	469
2013	421100	Huanggang	0.0158277	0.0534122	0.0148955	0.023667	0.0050842	0.0097656	0.0951769	1.60589	0.0138405	40.9	0.225747	0.871933	430
2013	421200	Xianning	0.0175559	0.0572356	0.0175781	0.0268581	0.0067296	0.0060698	0.0883731	1.8954	0.0270852	47.5	0.179662	0.676355	300
2013	421300	Suizhou	0.0174795	0.0550317	0.0172591	0.0233482	0.0070048	0.0074195	0.0769279	2.24132	0.0094257	44.998	0.151135	0.677346	267
2013	430100	Changsha	0.0355138	0.157697	0.0430475	0.0350556	0.0067009	0.0728934	0.146476	2.08468	0.123459	70.6	0.0981142	0.737586	561
2013	430200	Zhuzhou	0.0198007	0.0754807	0.0222377	0.0194691	0.0059632	0.0278107	0.107061	2.15414	0.0612179	60.12	0.133241	0.5324	355
2013	430300	Xiangtan	0.0178281	0.0727937	0.0235786	0.0208976	0.0064304	0.0218871	0.118664	1.94899	0.0553841	55.1	0.127104	0.552092	579
2013	430400	Hengyang	0.0161716	0.0683565	0.0120676	0.0230967	0.0058218	0.0273706	0.0782764	2.80325	0.0219876	48.1	0.167916	0.761636	514
2013	430500	Shaoyang	0.0165938	0.0682022	0.008512	0.0248594	0.0060802	0.0287506	0.0544263	1.56585	0.0154702	38.04	0.271502	0.993314	388
2013	430600	Yueyang	0.0178505	0.0663496	0.0138621	0.0245855	0.0059919	0.02191	0.0961589	2.9475	0.0241909	50.82	0.114961	0.616588	377
2013	430700	Changde	0.0183501	0.067502	0.0146393	0.0283894	0.0063333	0.01814	0.111428	3.56557	0.0185296	44.38	0.14013	0.760838	334
2013	430800	Zhangjiajie	0.0202887	0.0513657	0.0115205	0.0269925	0.0064544	0.0063986	0.0716454	2.62882	0.0088874	42.23	0.240381	2.44685	180
2013	430900	Yiyang	0.0149149	0.0589911	0.0129794	0.0266981	0.007585	0.0117287	0.0742977	2.23882	0.015775	43.31	0.178644	0.795465	390
2013	431000	Chenzhou	0.0172212	0.0753704	0.0177108	0.0222934	0.0062158	0.0291506	0.0823488	2.11458	0.0199933	47.03	0.17952	0.568443	265
2013	431100	Yongzhou	0.0148714	0.0630953	0.0102512	0.0295532	0.0061399	0.0171512	0.072377	1.92988	0.0096052	41.26	0.21918	1.03916	280
2013	431200	Huaihua	0.0175803	0.064973	0.0104898	0.032086	0.0057156	0.0166815	0.0825596	2.76856	0.0017515	40.44	0.230072	0.957107	187
2013	440100	Guangzhou	0.0601427	0.291844	0.0551882	0.0324119	0.0060117	0.198232	0.252414	2.86459	0.067836	85.27	0.0898912	1.90619	1120
2013	440200	Shaoguan	0.0165298	0.067465	0.0193818	0.0302305	0.0069778	0.0108752	0.114352	1.67196	0.020108	53.73	0.166643	1.05189	178
2013	440300	Shenzhen	0.0593556	0.305506	0.0628043	0.035449	0.0071517	0.200101	0.415141	2.58086	0.138897	100	0.116607	1.30187	1555
2013	440400	Zhuhai	0.037355	0.122729	0.0501139	0.0307441	0.0079673	0.0339032	0.326572	1.35936	0.120435	87.85	0.151608	0.907186	655
2013	150100	Hohhot	0.0349405	0.105769	0.0370766	0.0341141	0.0062841	0.0282936	0.113489	2.71609	0.0295577	67.0299	0.10878	1.97154	136
2013	150200	Baotou	0.0240302	0.105699	0.042825	0.0264097	0.0067726	0.0296914	0.175303	2.2359	0.0611978	81.1199	0.101415	0.881658	81
2013	150300	Wuhai	0.0228139	0.0850598	0.0386066	0.0258254	0.0074476	0.0131802	0.196451	2.32661	0.0100056	90.2845	0.15915	0.50273	315
2013	150400	Chifeng	0.0187344	0.07355	0.0156003	0.0340112	0.0067763	0.0171622	0.0979853	1.56131	0.0068733	46.3008	0.206268	0.657165	52
2013	150500	Tongliao	0.0232412	0.0676244	0.0191018	0.0268256	0.0066401	0.0150569	0.0897606	2.40909	0.0022329	45.482	0.167426	0.483698	54
2013	150600	Ordos	0.0222461	0.106754	0.0507975	0.0300024	0.0064238	0.0195305	0.145699	2.80431	0.0229519	71.2331	0.13112	0.628486	18
2013	150700	Hulunbuir	0.0180649	0.062476	0.0217377	0.0222382	0.0068898	0.0116102	0.200544	1.70955	0.002455	67.5663	0.219507	0.71126	10
2013	150800	Bayannur	0.0179439	0.0674133	0.0184833	0.0285255	0.0084088	0.0119957	0.112976	1.32508	0.0019396	51.2658	0.230321	0.432687	28
2013	150900	Ulanqab	0.0201603	0.0658669	0.0153167	0.0296084	0.0088167	0.012125	0.0942537	1.75937	0.0033682	45.3204	0.301383	0.60187	52
2013	450100	Nanning	0.031296	0.115424	0.0280482	0.0245228	0.0065232	0.0563296	0.086042	1.15916	0.0366123	57.7	0.149239	1.20873	326
2013	450200	Liuzhou	0.0186997	0.0877073	0.0253709	0.0330648	0.005603	0.0236686	0.119773	1.51033	0.0635587	59.53	0.11969	0.451679	200
2013	450300	Guilin	0.018741	0.0754754	0.0187412	0.0291368	0.0069099	0.0206876	0.0840686	1.56087	0.038318	44.15	0.172845	0.7133	187
2013	450400	Wuzhou	0.0164109	0.0552123	0.0163793	0.0239309	0.005874	0.009028	0.0646285	2.3482	0.0130001	48.06	0.177754	0.338331	267
2013	450500	Beihai	0.0200271	0.0753769	0.0233931	0.0345162	0.0070614	0.0104062	0.0834558	1.71273	0.0140546	53.13	0.135557	0.584776	508
2013	450600	Fangchenggang	0.0190981	0.0572467	0.0202057	0.0238075	0.0055103	0.0077232	0.0741161	1.45555	0.0152222	53.01	0.168484	0.542391	149
2013	450700	Qinzhou	0.0125001	0.059118	0.0132486	0.0277813	0.0057048	0.0123835	0.0476391	1.65797	0.0150942	35.34	0.177234	0.805186	326
2013	450800	Guigang	0.0271995	0.0555146	0.010658	0.0335859	0.0043968	0.0068738	0.0423771	1.97992	0.003983	44.83	0.189301	0.916096	508
2013	450900	Yulin	0.0150426	0.060273	0.0126625	0.0297536	0.00706	0.010797	0.0405447	1.6286	0.0046808	44.4	0.172677	0.812699	547
2013	451000	Baise	0.0128902	0.0521728	0.013022	0.0260067	0.0059653	0.0071788	0.0583608	0.776536	0.0056184	31.1	0.288216	0.513659	114
2013	451100	Hezhou	0.0152817	0.0509801	0.0126967	0.0277166	0.0060298	0.0045369	0.0451677	0.740105	0.0051703	40.26	0.25306	0.68754	199
2013	451200	Hechi	0.0166635	0.0490286	0.0107614	0.0261082	0.005387	0.0067718	0.0478751	1.14224	0.0069441	31.99	0.36574	1.0805	124
2013	451300	Laibin	0.0166717	0.056116	0.0133551	0.0289928	0.0055903	0.0081779	0.0573363	1.46279	0.0054229	37.47	0.239817	0.736261	191
2013	451400	Chongzuo	0.0140525	0.0441727	0.0122797	0.0222568	0.0053662	0.0042702	0.0636358	2.02286	0.0060107	34	0.241028	0.753179	142
2013	500000	Chongqing	0.0611294	0.283419	0.0234744	0.031455	0.0078582	0.220631	0.129557	0.479619	0.038168	58.2863	0.241948	0.821563	408
2013	510100	Chengdu	0.0379251	0.245592	0.0328815	0.0356398	0.0068387	0.170232	0.1879	0.688343	0.0768483	69.75	0.127541	1.09388	979
2013	510300	Zigong	0.0161008	0.0660054	0.01852	0.0255969	0.0062402	0.0156482	0.101044	2.9631	0.024759	44.63	0.139714	0.473649	753
2013	510400	Panzhihua	0.0163061	0.0750263	0.025483	0.0315037	0.0063073	0.0117324	0.189742	1.62388	0.0524553	62.94	0.143664	0.294354	151
2013	510500	Luzhou	0.0144551	0.0685174	0.0145759	0.0302316	0.0052068	0.0185034	0.0882758	1.91469	0.0125619	41.34	0.219306	0.439093	416
2013	510600	Deyang	0.0223707	0.0638774	0.019134	0.026871	0.0064702	0.0114021	0.186776	2.11986	0.0443879	44.86	0.135875	0.4329	663
2013	510700	Mianyang	0.0192677	0.0877866	0.0207516	0.0317586	0.0062402	0.0290362	0.112964	1.53195	0.0904337	42.57	0.199736	0.626703	270
2013	510800	Guangyuan	0.0191865	0.0713499	0.012895	0.0385557	0.0067447	0.0131543	0.114064	0.874198	0.0113338	36.36	0.341727	0.700686	190
2013	510900	Suining	0.0125182	0.0582841	0.0129748	0.0282025	0.0061739	0.0109332	0.0860561	1.30898	0.0147772	43.49	0.195635	0.486227	712
2013	511000	Neijiang	0.0179589	0.0497297	0.0113886	0.0201409	0.005216	0.0129842	0.0846037	3.00804	0.0170671	41.9	0.111652	0.35042	793
2013	511100	Leshan	0.0162759	0.0634463	0.0164735	0.0287828	0.0053533	0.0128368	0.122916	2.12038	0.0156551	42.64	0.170688	0.436505	280
2013	511300	Nanchong	0.0148036	0.0657358	0.0110996	0.0255879	0.0060843	0.022964	0.0816039	1.69113	0.0063802	38.62	0.233113	0.497492	608
2013	511400	Meishan	0.0142811	0.0525308	0.0128572	0.0247459	0.00544	0.0094877	0.0797642	1.78987	0.0162618	39.04	0.20076	0.456408	493
2013	511500	Yibin	0.0130915	0.0643772	0.0158923	0.0286571	0.0070395	0.0127884	0.0871979	2.07528	0.0226474	40.84	0.190208	0.404946	415
2013	511600	Guangan	0.0148397	0.0651917	0.0119629	0.0386361	0.0068814	0.0077112	0.0501912	2.42532	0.003128	33.38	0.194666	0.566247	742
2013	511700	Dazhou	0.0126317	0.052187	0.0112183	0.0222492	0.0068815	0.011838	0.0561519	1.77252	0.0175373	37.44	0.205523	0.479112	415
2013	511800	Yaan	0.0180627	0.0547232	0.0137778	0.0276033	0.0063219	0.0070202	0.102601	1.20024	0.0236485	39.84	0.624617	0.476514	104
2013	511900	Bazhong	0.0132372	0.0508192	0.0089408	0.0269717	0.0063188	0.0085879	0.0586086	0.551213	0.0031771	34.27	0.459689	0.759722	317
2013	512000	Ziyang	0.0123491	0.0580031	0.0147767	0.0247461	0.0061516	0.0123287	0.096443	2.52276	0.0060468	32.97	0.150953	0.41075	637
2013	520100	Guiyang	0.0336859	0.15168	0.0318544	0.0253615	0.0068998	0.0875642	0.141195	0.615473	0.0426451	72.1	0.188739	1.36151	471
2013	520200	Liupanshui	0.0147317	0.0843326	0.0142289	0.0260673	0.0047894	0.0392467	0.0542768	1.39774	0.0037782	22.605	0.248456	0.635791	328
2013	520300	Zunyi	0.0202988	0.0663367	0.0146051	0.0331339	0.005865	0.0127329	0.0598939	1.64673	0.0173255	41.3	0.23144	0.850085	253
2013	520400	Anshun	0.0138748	0.0516827	0.0118997	0.0243033	0.0046488	0.0108298	0.0568725	1.53696	0.011387	36.21	0.353121	1.23878	308
2013	530100	Kunming	0.0364155	0.153334	0.0364438	0.0427152	0.0067826	0.0673924	0.156257	0.895528	0.0338649	68.05	0.17151	1.11153	260
2013	530300	Qujing	0.0189135	0.0614843	0.012505	0.0217066	0.0066014	0.0206713	0.0491413	1.74297	0.012491	41.6	0.187674	0.544304	222
2013	530400	Yuxi	0.0154967	0.0561746	0.0172047	0.0257374	0.0069081	0.0063245	0.0862385	2.89499	0.0087885	44.1	0.185719	0.489221	140
2013	530500	Baoshan	0.0103701	0.044131	0.010312	0.0232573	0.0053427	0.005219	0.0528897	1.46195	0.0027185	29.01	0.334899	1.06895	131
2013	530600	Zhaotong	0.0109114	0.078188	0.0082239	0.0287902	0.0047728	0.036401	0.0329848	1.15441	0.0009787	26.21	0.411623	0.593433	261
2013	530700	Lijiang	0.0138436	0.0579359	0.0147571	0.0286657	0.0096901	0.0048228	0.0614249	0.500307	0.008315	32.62	0.454974	0.853389	57
2013	530800	Puer	0.013113	0.0474467	0.0104487	0.0257839	0.005925	0.0052892	0.0570122	1.11349	0.0092621	35.91	0.47394	0.832809	57
2013	530900	Lincang	0.0118469	0.0407315	0.009334	0.0214836	0.0057853	0.0041285	0.0534353	1.15059	0.0067639	33.88	0.43578	0.62648	100
2013	610100	Xian	0.0687388	0.197758	0.0316886	0.0435139	0.0065582	0.115997	0.16142	0.708852	0.15698	73.6121	0.149425	1.20341	799
2013	610200	Tongchuan	0.0137623	0.0557976	0.0140368	0.0280938	0.0065424	0.0071244	0.160694	1.54259	0.0038614	60.7072	0.252044	0.395958	217
2013	610300	Baoji	0.0173941	0.0643418	0.0180468	0.0250148	0.0072066	0.0140735	0.105295	1.46889	0.0288722	46.8588	0.142561	0.364479	213
2013	610400	Xianyang	0.0169929	0.0754698	0.0147243	0.0370253	0.0067511	0.0169691	0.103868	1.33015	0.011067	46.0952	0.142844	0.435609	523
2013	610500	Weinan	0.0165375	0.0865123	0.0120818	0.0283748	0.0064949	0.0395609	0.0853553	1.31114	0.0172785	37.2436	0.204493	0.542748	434
2013	610600	Yanan	0.0120203	0.071069	0.0190579	0.0364722	0.0064431	0.0090928	0.144336	1.44586	0.021112	53.2294	0.217614	0.274678	64
2013	610700	Hanzhong	0.0161062	0.0769697	0.0117728	0.0306703	0.0073095	0.0272163	0.0890355	1.90872	0.0403448	41.8561	0.243117	0.770288	142
2013	610800	Yulin	0.0323026	0.0842224	0.0246133	0.0370715	0.0060826	0.016455	0.0906187	2.66644	0.0162166	52.6414	0.148316	0.363441	87
2013	610900	Ankang	0.0165591	0.0600086	0.0102719	0.0361118	0.0066668	0.0069507	0.0667463	1.72905	0.0151361	39.7053	0.309666	0.599323	131
2013	611000	Shangluo	0.012505	0.0499413	0.0096455	0.0281265	0.0064006	0.0057686	0.141205	1.47401	0.0157056	33.5591	0.286442	0.643667	130
2013	620100	Lanzhou	0.027398	0.147246	0.0300064	0.040436	0.0054336	0.0713699	0.144887	1.26295	0.0519259	79.71	0.136432	1.10522	282
2013	620200	Jiayuguan	0.0275266	0.0669475	0.0281155	0.0276581	0.0077266	0.0034473	0.204951	1.81656	0.0172584	93.39	0.099647	0.320268	68
2013	620300	Jinchang	0.0174933	0.0528637	0.0197891	0.0236108	0.0063264	0.0031374	0.138797	0.912315	0.0423167	65.58	0.153312	0.289941	53
2013	620400	Baiyin	0.0139507	0.0644445	0.013011	0.0375447	0.005477	0.0084119	0.0900192	1.26502	0.0095808	43.23	0.25412	0.619806	84
2013	620500	Tianshui	0.0137686	0.0602307	0.0108193	0.0360455	0.0050524	0.0083134	0.0604133	1.3139	0.0135659	32.42	0.382746	1.19444	265
2013	620600	Wuwei	0.0116585	0.0552958	0.012125	0.0311636	0.0047524	0.0072548	0.0821961	0.955185	0.0108105	32.34	0.34997	0.757284	57
2013	620700	Zhangye	0.015993	0.0605077	0.0135985	0.0352573	0.0067088	0.0049429	0.0842533	1.56264	0.0263846	38.71	0.286963	1.10849	31
2013	620800	Pingliang	0.013085	0.0616022	0.0121636	0.0378154	0.0048397	0.0067836	0.0684081	0.180904	0.005271	33.04	0.381145	0.808516	208
2013	620900	Jiuquan	0.0178661	0.0637213	0.023816	0.0275384	0.0064553	0.0059117	0.0978856	0.927377	0.0030177	53.64	0.150628	0.686345	6
2013	621000	Qingyang	0.0119205	0.065412	0.0145969	0.0391569	0.0053535	0.0063047	0.0611705	0.166818	0.0079079	25.72	0.302884	0.467631	97
2013	621100	Dingxi	0.0115986	0.0582868	0.0106176	0.0384101	0.0045417	0.0047171	0.0647037	0.278329	0.0043233	27.16	0.701443	1.75703	148
2013	621200	Longnan	0.0091665	0.073565	0.0094188	0.0285169	0.0029974	0.0326233	0.0387835	0.337308	0.0010577	24.69	0.64256	1.53963	102
2013	630100	Xining	0.0337386	0.0798568	0.0271087	0.0252678	0.0058878	0.0215922	0.111329	1.26516	0.0286901	67.8	0.212124	0.831685	296
2013	640100	Yinchuan	0.046206	0.108297	0.0310915	0.0518364	0.0075332	0.017836	0.157754	1.15863	0.0702975	74.79	0.171084	0.791464	191
2013	640200	Shizuishan	0.0224613	0.0652196	0.0228097	0.0282619	0.0088538	0.0052941	0.170257	1.23337	0.0187473	71.25	0.186578	0.472041	144
2013	640300	Wuzhong	0.0199616	0.0697614	0.0143079	0.029437	0.0070397	0.0189772	0.0755732	0.898094	0.0098506	42.05	0.397347	0.581691	86
2013	640400	Guyuan	0.0234745	0.0600183	0.010376	0.0354836	0.0057164	0.0084422	0.0689527	0.843027	0.003976	28.18	0.816891	1.88029	118
2013	640500	Zhongwei	0.018385	0.0537902	0.0132303	0.0287967	0.0071323	0.004631	0.0680219	1.25878	0.0119229	35.01	0.385536	0.876035	70
2013	650100	Urumqi	0.0300072	0.184941	0.0342728	0.0736353	0.005737	0.0712961	0.198545	1.96562	0.0394404	97.623	0.160339	1.48704	191
2013	650200	Karamay	0.0255402	0.10355	0.0519822	0.0281269	0.0068466	0.0165941	0.363148	1.59883	0.0278486	100	0.0935536	0.292116	49
2014	110000	Beijing	0.222556	0.504223	0.0624222	0.0500543	0.0071753	0.384571	0.396855	0.873629	0.29635	87.0922	0.212119	3.65791	813
2014	120000	Tianjin	0.145048	0.334806	0.051679	0.0422045	0.0064766	0.234446	0.275708	1.39564	0.0847521	82.28	0.183424	0.99919	853
2014	130100	Shijiazhuang	0.0306965	0.13121	0.0256105	0.0389797	0.005622	0.0609975	0.134011	1.27615	0.0532213	56.0284	0.109566	0.936912	782
2014	130200	Tangshan	0.0231654	0.102046	0.0307747	0.0241575	0.007359	0.0397551	0.160507	2.38713	0.0177753	56.038	0.0842781	0.576104	559
2014	130300	Qinhuangdao	0.0245198	0.0946931	0.0216564	0.0483232	0.0079382	0.0167752	0.171657	1.37381	0.0268062	51.9632	0.176632	1.28232	378
2014	130400	Handan	0.0180863	0.0845548	0.020025	0.017807	0.0073927	0.0393302	0.101612	1.12428	0.0143875	49.3781	0.131387	0.734384	853
2014	130500	Xingtai	0.0166924	0.0623051	0.0142681	0.0205471	0.0076003	0.0198897	0.101026	0.980576	0.0167015	45.8703	0.178891	0.76098	622
2014	130600	Baoding	0.0221382	0.0721678	0.0139645	0.0216016	0.0072996	0.0293021	0.0901489	1.28172	0.0375592	44.8516	0.150762	0.669515	539
2014	130700	Zhangjiakou	0.0195202	0.0714732	0.0162801	0.0252136	0.0067814	0.023198	0.133283	0.984752	0.0120464	50.1661	0.244418	0.927801	127
2014	130800	Chengde	0.019267	0.0624661	0.0182317	0.0244605	0.0065872	0.0131868	0.123591	1.22971	0.0127849	44.9765	0.189431	0.664266	96
2014	130900	Cangzhou	0.0189592	0.0680098	0.0185941	0.0237658	0.0067156	0.0189343	0.0912266	1.85578	0.0093944	46.6679	0.12168	0.729074	547
2014	131000	Langfang	0.0318519	0.07113	0.022375	0.0290348	0.0080866	0.0116338	0.10519	1.43276	0.0321119	52.857	0.139024	0.884311	706
2014	131100	Hengshui	0.0181977	0.0507504	0.0139012	0.0206867	0.00604	0.0101225	0.0914487	1.58562	0.0147491	44.8227	0.211093	0.786669	513
2014	210100	Shenyang	0.0381761	0.183981	0.046638	0.0473189	0.0066109	0.0834129	0.255589	0.779724	0.0743137	78.5855	0.128808	0.912791	568
2014	210200	Dalian	0.0473067	0.178532	0.0555742	0.0431843	0.0095394	0.0702341	0.25769	1.18487	0.0599657	76.589	0.129246	0.950932	473
2014	210300	Anshan	0.0212087	0.0762846	0.028141	0.0198313	0.0068355	0.0214769	0.177382	1.3803	0.0302077	69.4173	0.136388	0.869066	376
2014	210400	Fushun	0.0205861	0.0843746	0.0269273	0.0262834	0.0068076	0.0243562	0.339037	1.30053	0.0150528	72.4451	0.175079	0.707497	193
2014	210500	Benxi	0.023855	0.0679727	0.027933	0.0215082	0.0071497	0.011382	0.309204	1.60578	0.012119	73.9213	0.158372	0.72573	181
2014	210600	Dandong	0.0214575	0.0614007	0.0203869	0.0226877	0.0059864	0.0123398	0.196229	1.19277	0.0139543	63.9424	0.201349	0.911175	157
2014	210700	Jinzhou	0.023743	0.0702876	0.0213231	0.0308889	0.0057641	0.0123114	0.180307	1.96422	0.0229966	55.4136	0.167501	0.836638	304
2014	210800	Yingkou	0.0223367	0.0654227	0.0227989	0.0217236	0.0067752	0.014125	0.174837	1.53136	0.0228152	62.219	0.14207	0.847761	445
2014	210900	Fuxin	0.0238452	0.0588674	0.0161886	0.0273192	0.0065084	0.0088513	0.210047	1.06549	0.013231	57.4474	0.289152	0.796599	184
2014	211000	Liaoyang	0.0210836	0.0647324	0.02458	0.0215633	0.0070511	0.0115379	0.203708	1.89909	0.0145971	62.1467	0.16165	0.608748	380
2014	211100	Panjin	0.0186728	0.060825	0.0302551	0.01501	0.0072678	0.0082922	0.282814	1.05753	0.0171619	76.6137	0.156536	0.608642	318
2014	211200	Tieling	0.0184741	0.0522391	0.019252	0.0174448	0.0067063	0.0088362	0.129885	0.123193	0.0069499	51.5408	0.241075	0.825618	233
2014	211300	Chaoyang	0.017351	0.0505354	0.0164793	0.0179615	0.0065844	0.00951	0.162716	1.21961	0.0045954	46.6267	0.229456	0.841438	173
2014	211400	Huludao	0.0193492	0.0535955	0.0196396	0.0167159	0.0065499	0.0106902	0.165384	1.03075	0.0084916	50.8627	0.232	0.960045	270
2014	310000	Shanghai	0.395784	0.4158	0.0555487	0.0391654	0.0069494	0.314136	0.296011	1.35427	0.121879	89.2987	0.208906	1.87017	2269
2014	320100	Nanjing	0.0560457	0.333696	0.0578019	0.0853868	0.0056157	0.184892	0.256692	1.24746	0.167341	80.9	0.104436	1.37512	985
2014	320200	Wuxi	0.0379902	0.182589	0.0562263	0.0265435	0.007035	0.0927841	0.286088	2.14766	0.118016	74.5	0.0911674	0.969551	1031
2014	320300	Xuzhou	0.0221985	0.089349	0.0299951	0.0190782	0.006934	0.0333416	0.14137	1.81714	0.0352281	59.5	0.13333	0.999116	870
2014	320400	Changzhou	0.0294325	0.154891	0.0535166	0.0305698	0.007503	0.0633019	0.208108	1.83668	0.0817699	68.7	0.0887271	0.978018	843
2014	320500	Suzhou	0.0499953	0.204916	0.0598422	0.0293665	0.0064341	0.109273	0.296195	1.96742	0.155335	74	0.0948216	0.96686	764
2014	320600	Nantong	0.0243275	0.138123	0.0398553	0.0154839	0.0073237	0.0754606	0.180013	1.00548	0.0677997	61.2	0.114915	0.889246	728
2014	320700	Lianyungang	0.0208516	0.0739222	0.0272043	0.0160651	0.0064064	0.0242465	0.129449	1.20379	0.0223648	57.1	0.191236	0.915157	691
2014	320800	Huaian	0.018178	0.0691374	0.0269028	0.0157599	0.0066639	0.0198109	0.155032	1.31542	0.0123959	56.5	0.175799	0.996609	559
2014	320900	Yancheng	0.02013	0.0741609	0.0325703	0.0134954	0.0063402	0.021755	0.156529	1.77701	0.0515377	58.5	0.157264	0.87734	489
2014	321000	Yangzhou	0.0239625	0.0977403	0.0372013	0.0192386	0.006545	0.0347552	0.178397	1.46948	0.0324461	61.2	0.0994419	0.840392	700
2014	321100	Zhenjiang	0.0230411	0.121588	0.0456859	0.0296918	0.0073386	0.0388712	0.212465	2.23234	0.135346	66.6	0.0958806	0.919641	709
2014	321200	Taizhou	0.020887	0.0689927	0.0302062	0.0140592	0.0066683	0.0180591	0.267019	1.49463	0.0558756	60.2	0.110123	0.862589	879
2014	321300	Suqian	0.0176666	0.058983	0.0250006	0.0108679	0.0060796	0.0170348	0.165371	1.48176	0.0231122	53.7	0.178999	0.804717	681
2014	330100	Hangzhou	0.0566761	0.241308	0.0615697	0.0540508	0.0070256	0.118662	0.38341	1.44305	0.152472	75.1	0.104406	1.32272	431
2014	330200	Ningbo	0.0409939	0.172772	0.0519003	0.0277603	0.007063	0.0860482	0.312734	1.82489	0.103389	70.3	0.131514	0.842639	595
2014	330300	Wenzhou	0.0359111	0.109078	0.0327318	0.0188919	0.0066458	0.0508088	0.217751	1.81658	0.0634188	67.2	0.113636	1.0619	674
2014	330400	Jiaxing	0.0342143	0.0930942	0.0434348	0.0232945	0.007023	0.0193418	0.296057	1.49857	0.0741692	59.2	0.0998933	0.768577	889
2014	330500	Huzhou	0.0304627	0.0817736	0.0375149	0.0173927	0.0073328	0.0195334	0.293324	1.60274	0.102966	57.4	0.114809	0.837314	453
2014	330600	Shaoxing	0.0290866	0.120934	0.0490104	0.0197865	0.0073973	0.0447398	0.344354	1.68533	0.0761162	62.1	0.0812126	0.839468	535
2014	330700	Jinhua	0.0357245	0.0892994	0.0401269	0.0232913	0.0071987	0.0186825	0.257637	1.9984	0.0399359	63.3	0.109988	1.03509	434
2014	330800	Quzhou	0.0244074	0.0738116	0.0343127	0.0200258	0.0066235	0.0128495	0.366723	1.6082	0.055082	49	0.172128	0.847366	289
2014	330900	Zhoushan	0.0329873	0.0917997	0.04303	0.0279219	0.0064686	0.0143792	0.316093	0.699147	0.0589159	66.3	0.185362	1.14992	670
2014	331000	Taizhou	0.0293264	0.0761924	0.0331511	0.0138964	0.0074441	0.0217006	0.162938	1.77509	0.0539046	59.5	0.109662	1.0088	634
2014	331100	Lishui	0.0254593	0.0781107	0.0289094	0.030244	0.0067751	0.0121825	0.270524	2.06562	0.0313224	55.2	0.206582	0.905138	154
2014	350100	Fuzhou	0.038232	0.149134	0.038864	0.039896	0.0071101	0.0632634	0.202365	1.19624	0.0576286	66.9	0.111199	1.02088	517
2014	350200	Xiamen	0.0454878	0.159777	0.040261	0.0552163	0.0068197	0.0574799	0.309074	1.1615	0.102204	88.8	0.167478	1.22551	1293
2014	350300	Putian	0.0349631	0.0745184	0.0279664	0.0130487	0.0069588	0.0265445	0.108689	1.2937	0.0183924	55.3	0.105127	0.606239	826
2014	350400	Sanming	0.0232919	0.0709032	0.0288498	0.022268	0.0070573	0.0127279	0.148144	1.63472	0.0274569	55.1	0.122671	0.617451	124
2014	350500	Quanzhou	0.0324873	0.0797024	0.0306057	0.0182974	0.0069642	0.0238349	0.0991364	2.42628	0.0475998	62.9	0.083149	0.565021	650
2014	350600	Zhangzhou	0.0239904	0.0628936	0.0229449	0.0187943	0.0070514	0.0141029	0.102255	1.89317	0.0171568	53.8	0.109523	0.728149	386
2014	350700	Nanping	0.02651	0.0573311	0.0229147	0.0201973	0.0069278	0.0072913	0.143481	1.21219	0.0251059	53.4	0.154464	0.767626	121
2014	350800	Longyan	0.0256686	0.066283	0.0309847	0.018402	0.0073131	0.0095832	0.154387	1.95709	0.0234744	51.6	0.126495	0.635893	161
2014	350900	Ningde	0.0248364	0.0495322	0.0203659	0.015052	0.0069128	0.0072014	0.162445	2.06883	0.0278123	52.9	0.145269	0.61252	262
2014	370100	Jinan	0.0465211	0.198879	0.0397498	0.0801524	0.0069821	0.0719951	0.218883	1.72744	0.130696	66.409	0.0990216	1.42332	777
2014	370200	Qingdao	0.045269	0.178081	0.0419396	0.035886	0.0070999	0.0931557	0.208507	1.93608	0.115492	68.41	0.123643	1.14433	692
2014	370300	Zibo	0.0212375	0.108128	0.0381995	0.0237553	0.0072081	0.0389648	0.275764	2.01312	0.0583616	65.71	0.084999	0.73068	718
2014	370400	Zaozhuang	0.0208213	0.0611201	0.0208057	0.0152935	0.007231	0.0177898	0.140013	1.70086	0.0346563	51.344	0.109693	0.703295	879
2014	370500	Dongying	0.0243724	0.104055	0.0518549	0.0217635	0.0074735	0.0229628	0.254116	1.89355	0.0468339	64.042	0.0703561	0.450751	229
2014	370600	Yantai	0.0241607	0.118971	0.0395713	0.028485	0.0080028	0.0429123	0.272269	1.65218	0.0492257	58.55	0.0957774	0.753303	472
2014	370700	Weifang	0.0236497	0.0869168	0.0301069	0.0221954	0.0080257	0.0265886	0.162265	1.51907	0.0547097	53.566	0.110271	0.780555	550
2014	370800	Jining	0.0179501	0.0727816	0.0240659	0.0193039	0.0074224	0.0219897	0.176274	1.86513	0.0292405	50.255	0.122857	0.806603	760
2014	370900	Taian	0.0181963	0.0696214	0.0240887	0.0214693	0.0069464	0.0171171	0.226823	1.46623	0.0467399	55.02	0.0951892	0.917489	724
2014	371000	Weihai	0.023878	0.108485	0.0463981	0.0264893	0.0084941	0.0271034	0.353085	1.57855	0.0609479	61.315	0.10056	0.906301	439
2014	371100	Rizhao	0.0179035	0.0688405	0.0249285	0.0176224	0.0087677	0.0175218	0.151032	1.70787	0.0361302	52.709	0.104083	0.813778	548
2014	371300	Linyi	0.0205274	0.0788868	0.0200681	0.0173375	0.0077384	0.0337429	0.178	1.5495	0.0297355	51.72	0.127478	0.958216	648
2014	371400	Dezhou	0.0154458	0.0642834	0.0223141	0.0207368	0.0078942	0.0133385	0.301323	1.67708	0.0242451	49.525	0.106031	0.780362	563
2014	371500	Liaocheng	0.0139989	0.0748624	0.0201728	0.0202703	0.0085289	0.0258904	0.166831	2.25431	0.0334167	43.949	0.113639	0.695141	681
2014	371600	Binzhou	0.0169535	0.0707597	0.0277903	0.0188945	0.0066991	0.0173758	0.22034	1.56841	0.0341156	52.473	0.118498	0.803777	400
2014	371700	Heze	0.0165881	0.0597359	0.0155298	0.0228823	0.0075206	0.0138031	0.0988296	2.76361	0.0314429	43.055	0.15457	0.647443	815
2014	440500	Shantou	0.0216467	0.0622095	0.0184373	0.0125295	0.0077009	0.0235417	0.218105	2.35235	0.0228315	69.85	0.124511	0.798062	2648
2014	440600	Foshan	0.0326022	0.138547	0.0374826	0.0187846	0.0069674	0.0753123	0.234454	2.81618	0.0986313	94.89	0.0705509	0.587969	1015
2014	440700	Jiangmen	0.0285455	0.0732195	0.0258036	0.0184689	0.0068201	0.0221269	0.224824	2.16457	0.044773	64.2	0.113357	0.87421	414
2014	440800	Zhanjiang	0.0223261	0.0578906	0.014621	0.0186848	0.0076356	0.0169493	0.211048	3.3637	0.0105525	39.81	0.123742	1.04624	618
2014	440900	Maoming	0.0173355	0.0476832	0.0142512	0.0167377	0.0072042	0.0094902	0.248454	4.6604	0.0137967	39.01	0.112062	1.03614	676
2014	441200	Zhaoqing	0.0339495	0.0688924	0.0215286	0.0229387	0.0063999	0.0180253	0.234699	2.34408	0.0243225	44.01	0.131005	0.704659	291
2014	441300	Huizhou	0.0241548	0.0967871	0.0378177	0.0144779	0.0084236	0.0360681	0.261407	1.99907	0.0659839	67	0.124309	0.684936	307
2014	441400	Meizhou	0.0181882	0.0470763	0.0121656	0.0183811	0.0073102	0.0092194	0.254237	2.48765	0.0142745	46.9	0.304818	1.1517	333
2014	441500	Shanwei	0.0185029	0.0395625	0.0146051	0.0121029	0.0068412	0.0060134	0.230353	1.54597	0.0175939	54.7	0.174132	0.822251	738
2014	441600	Heyuan	0.0164068	0.051735	0.0204503	0.0159913	0.006801	0.0084921	0.108465	1.81637	0.0037907	41.26	0.273887	0.882116	233
2014	441700	Yangjiang	0.0176925	0.0503817	0.020421	0.0162349	0.0068961	0.0068299	0.222768	2.87158	0.0082329	49.05	0.105776	0.73808	364
2014	441800	Qingyuan	0.0182615	0.0561879	0.0173242	0.0160187	0.006789	0.0160559	0.258676	1.3458	0.0118849	48.3	0.178658	1.07287	217
2014	441900	Dongguan	0.029691	0.202868	0.0299339	0.028889	0.0065368	0.137508	0.297028	2.47221	0.12902	88.81	0.0778196	1.09745	778
2014	442000	Zhongshan	0.0322272	0.0908884	0.0407573	0.0241896	0.007807	0.0181346	0.295122	2.34265	0.0807687	88.07	0.092548	0.76578	875
2014	445100	Chaozhou	0.0448139	0.0454303	0.0131237	0.0150465	0.007056	0.0102042	0.221699	3.2692	0.0197245	63.41	0.123604	0.693416	854
2014	445200	Jieyang	0.0201907	0.0379232	0.0123682	0.0127759	0.0050469	0.007732	0.19225	2.82049	0.011289	50.53	0.105262	0.478353	1325
2014	445300	Yunfu	0.020501	0.0459222	0.0178788	0.0161838	0.0068183	0.0050414	0.246623	1.1664	0.0072973	39.47	0.200515	0.78803	378
2014	460100	Haikou	0.0481149	0.141315	0.0292262	0.0804016	0.0068948	0.0247919	0.158357	1.14058	0.0182641	76.61	0.138243	3.75753	724
2014	460200	Sanya	0.0263296	0.119293	0.0361734	0.0648232	0.0070744	0.011222	0.199059	0.166368	0.0164143	70.97	0.260691	3.05642	305
2014	140100	Taiyuan	0.0400964	0.194383	0.0485202	0.0796223	0.0067062	0.0595348	0.238414	0.936491	0.0553415	85.4777	0.127492	1.46175	529
2014	140200	Datong	0.021739	0.0630694	0.0187638	0.0212071	0.0067153	0.016383	0.193521	0.59646	0.0282692	62.1711	0.221406	1.12053	239
2014	140300	Yangquan	0.0224465	0.0591506	0.0230341	0.0193478	0.0064422	0.0103263	0.208638	0.91695	0.0147966	64.784	0.140943	0.79773	291
2014	140400	Changzhi	0.0195417	0.0617484	0.01829	0.0214032	0.00716	0.014895	0.156601	1.16427	0.0188704	48.2574	0.183316	0.639294	244
2014	140500	Jincheng	0.021141	0.0526153	0.022792	0.0136024	0.006708	0.0095131	0.15574	0.933964	0.0178494	56.0724	0.156129	0.63002	232
2014	140600	Shuozhou	0.0190379	0.0551772	0.0200295	0.0202481	0.0067598	0.0081398	0.135618	1.67311	0.01964	52.558	0.142577	0.735626	164
2014	140700	Jinzhong	0.0210146	0.0798816	0.0185753	0.0412548	0.0068038	0.0132477	0.130834	0.91018	0.0100859	51.0054	0.208253	0.898419	202
2014	140800	Yuncheng	0.0247403	0.0857264	0.0406715	0.0220194	0.0068028	0.0162328	0.108578	1.19195	0.0101433	42.8206	0.198688	1.02201	370
2014	140900	Xinzhou	0.0206199	0.0629326	0.0135742	0.0243132	0.0068217	0.0182236	0.142932	0.586684	0.0045616	44.6077	0.314478	0.902608	124
2014	141000	Linfen	0.0260771	0.0558982	0.0148618	0.025413	0.0058265	0.0097968	0.1338	1.26647	0.0062436	46.4194	0.233326	0.696484	212
2014	141100	Lvliang	0.0224161	0.0573969	0.0153692	0.0197367	0.0055089	0.0167823	0.104456	1.06595	0.0045175	44.4113	0.239533	0.508041	184
2014	220100	Changchun	0.0364056	0.151741	0.0300028	0.0446818	0.0064716	0.0705849	0.201137	1.40951	0.0708851	59.8522	0.126504	0.78071	366
2014	220200	Jilin	0.0236954	0.165265	0.029149	0.0284665	0.0071168	0.100533	0.219448	0.918628	0.0189852	57.5511	0.137559	0.908626	154
2014	220300	Siping	0.0240669	0.0539228	0.0171819	0.0227564	0.0065335	0.0074488	0.176339	2.68828	0.0354829	46.853	0.158135	0.642208	233
2014	220400	Liaoyuan	0.0186014	0.0495579	0.0214501	0.01536	0.0069975	0.0057504	0.206335	1.56453	0.0058647	52.4411	0.143914	0.564585	237
2014	220500	Tonghua	0.0214395	0.0564119	0.0277275	0.0160998	0.0058014	0.0067831	0.248229	1.16492	0.0089167	55.0325	0.206941	0.723135	142
2014	220600	Baishan	0.0190302	0.0512953	0.0235578	0.0169767	0.0048545	0.0059061	0.314367	1.22565	0.0047631	71.9733	0.20458	0.542485	72
2014	220700	Songyuan	0.0175666	0.0482713	0.0197114	0.0131098	0.0072456	0.0082046	0.149355	1.99823	0.0041377	42.7343	0.107662	0.815057	132
2014	220800	Baicheng	0.018356	0.05068	0.015729	0.0225315	0.006019	0.0064001	0.184579	1.44167	0.0038599	49.2135	0.266577	0.792339	77
2014	230100	Harbin	0.0353499	0.160954	0.0286325	0.044102	0.0066989	0.081521	0.155959	1.25175	0.073768	48.75	0.13859	1.64202	186
2014	230200	Qiqihar	0.0200903	0.0685556	0.013665	0.0186695	0.005466	0.030755	0.145641	1.65439	0.0088517	35.51	0.259384	1.3191	130
2014	230300	Jixi	0.0201314	0.0467409	0.0131212	0.0175096	0.0054607	0.0106494	0.190809	1.57436	0.0008983	64.07	0.155551	1.20571	81
2014	230400	Hegang	0.0171359	0.0396065	0.0153238	0.0120781	0.0056432	0.0065614	0.183667	0.740884	0.0013706	80.91	0.287735	1.04589	73
2014	230500	Shuangyashan	0.0207349	0.0447755	0.0144056	0.0167771	0.0057313	0.0078613	0.172203	0.799642	0.0038734	64.31	0.239094	1.37118	66
2014	230600	Daqing	0.0240625	0.105767	0.0351546	0.0265673	0.0075936	0.036451	0.192579	3.37553	0.0222837	52.42	0.0438815	0.261618	130
2014	230700	Yichun	0.0200739	0.0370183	0.010092	0.0116652	0.0070034	0.0082577	0.271884	0.896459	0.003041	86.97	0.402007	1.48637	37
2014	230800	Jiamusi	0.0217568	0.0621262	0.0149807	0.0279992	0.0066447	0.0125018	0.176763	2.39864	0.0077476	50.57	0.244803	1.95879	74
2014	230900	Qitaihe	0.0173865	0.0387731	0.0127346	0.0125549	0.0072603	0.0062234	0.209249	0.706908	0.0083825	58.8	0.28973	1.09929	142
2014	231000	Mudanjiang	0.0201497	0.0632489	0.0189582	0.0245184	0.0053064	0.0144659	0.154052	1.9593	0.006533	55.3	0.189291	1.25518	68
2014	231100	Heihe	0.0177306	0.0385998	0.0116779	0.014222	0.0067128	0.0059871	0.157298	1.12342	0.0013747	57.93	0.335426	2.22747	25
2014	231200	Suihua	0.0136289	0.045356	0.0101475	0.0171992	0.0067734	0.0112358	0.100327	3.02653	0.0015919	26.4	0.24384	1.2444	159
2014	340100	Hefei	0.0348205	0.190522	0.0427416	0.0505925	0.0066387	0.0905488	0.176761	0.795778	0.0961552	69.1	0.134887	0.72181	623
2014	340200	Wuhu	0.022081	0.132485	0.0591486	0.030416	0.0067717	0.0361489	0.167451	1.27271	0.128345	60.7	0.150211	0.484744	638
2014	340300	Bengbu	0.017813	0.0839517	0.028096	0.0232635	0.0067859	0.0258062	0.124871	1.26473	0.052753	50.9	0.181166	0.628131	624
2014	340400	Huainan	0.0167091	0.075147	0.0227349	0.0296885	0.0061308	0.0165928	0.17174	0.550663	0.0375298	67.9	0.184942	0.588297	942
2014	340500	Maanshan	0.018474	0.0851398	0.0342177	0.0267049	0.006783	0.0174341	0.167056	0.839286	0.0597943	63.9	0.136864	0.511389	561
2014	340600	Huaibei	0.0170162	0.0574196	0.0201013	0.0189392	0.0072821	0.0110969	0.165338	0.794521	0.0242122	59.8	0.152715	0.456481	785
2014	340700	Tongling	0.0210307	0.115031	0.0576894	0.0382615	0.0072001	0.0118801	0.360345	1.14933	0.0958503	78.7	0.146993	0.378614	614
2014	340800	Anqing	0.0206619	0.0651725	0.0201742	0.0180447	0.0069569	0.019997	0.102668	1.46284	0.0159316	42.2	0.193911	0.634761	403
2014	341000	Huangshan	0.0209119	0.0702568	0.0267419	0.0275347	0.0068877	0.0090925	0.130693	0.384202	0.0396384	47	0.29461	0.93264	151
2014	341100	Chuzhou	0.023725	0.066288	0.01984	0.0208003	0.007092	0.0185556	0.102595	1.30966	0.0365172	47.8	0.221382	0.536181	333
2014	341200	Fuyang	0.0126027	0.0560022	0.0103835	0.0187324	0.0063581	0.0205281	0.0511006	2.12416	0.009907	37.5	0.297187	0.807257	1076
2014	341300	Suzhou	0.0176447	0.045893	0.0117413	0.0141885	0.0059193	0.014044	0.0687428	1.80378	0.010503	37.4	0.216815	0.84144	646
2014	341500	Luan	0.0188899	0.0537871	0.0138638	0.0200686	0.0065722	0.0132823	0.0775206	1.61348	0.0177931	41.4	0.293486	0.692859	392
2014	341600	Bozhou	0.0156284	0.0445427	0.0111292	0.0153998	0.0070204	0.0109932	0.0602201	1.86016	0.0175494	35.7	0.259404	0.976432	744
2014	341700	Chizhou	0.0157326	0.0591493	0.0196849	0.0237061	0.0065877	0.0091706	0.0747009	1.13851	0.0261245	50.1	0.268429	0.840051	194
2014	341800	Xuancheng	0.021382	0.0686353	0.029613	0.0166131	0.0075891	0.0148202	0.122547	0.760158	0.0585315	49.3	0.242472	0.695525	227
2014	360100	Nanchang	0.0339996	0.180328	0.0338892	0.0742455	0.007309	0.0648837	0.164492	0.957453	0.0324082	70.86	0.128997	0.737771	699
2014	360200	Jingdezhen	0.0188276	0.0554778	0.0185324	0.0220183	0.006794	0.0081332	0.168997	1.41584	0.0213787	62.28	0.20261	0.592427	319
2014	360300	Pingxiang	0.0158842	0.0558516	0.0234689	0.0178545	0.0071658	0.0073623	0.162284	0.886738	0.0175508	64.61	0.180991	0.581411	517
2014	360400	Jiujiang	0.0184896	0.0687736	0.018748	0.0233495	0.0066603	0.020016	0.122278	1.26132	0.0139916	49.1	0.21547	0.668233	269
2014	360500	Xinyu	0.0186275	0.0724115	0.0279589	0.0271081	0.0078566	0.0094879	0.16216	1.51415	0.0288605	67.43	0.14633	0.625	385
2014	360600	Yingtan	0.0165825	0.0532751	0.0241933	0.0158822	0.0076538	0.005546	0.125258	1.76225	0.0483552	54.23	0.18942	0.486691	356
2014	360700	Ganzhou	0.0199659	0.0679068	0.015152	0.0222	0.0054778	0.0250768	0.0844285	1.44388	0.0143876	43.99	0.290886	0.85071	242
2014	360800	Jian	0.0155065	0.0571591	0.0185767	0.0184941	0.0065821	0.0135061	0.110015	1.06614	0.0143334	44.65	0.248523	0.636577	208
2014	360900	Yichun	0.0143392	0.06075	0.0177529	0.0191789	0.0077013	0.0161166	0.106866	1.54222	0.0171741	43.28	0.227653	0.575175	319
2014	361000	Fuzhou	0.0138929	0.059292	0.0162696	0.0173493	0.0075699	0.0181034	0.100314	0.973224	0.0083632	43.5	0.246717	0.613491	227
2014	361100	Shangrao	0.0184559	0.0549068	0.0146468	0.0177475	0.0077025	0.01481	0.0913944	1.19693	0.0100624	45.86	0.248095	0.716219	339
2014	410100	Zhengzhou	0.0384393	0.191039	0.0332818	0.0614097	0.0067844	0.089563	0.151288	1.44432	0.122846	68.74	0.135534	0.901088	1259
2014	410200	Kaifeng	0.0169993	0.0716203	0.0156795	0.0254554	0.0043666	0.0261186	0.114009	1.91042	0.0179748	42.26	0.149561	0.78015	886
2014	410300	Luoyang	0.0218585	0.0854649	0.0264551	0.0239669	0.0063966	0.0286465	0.137061	1.38974	0.0527004	51.46	0.125736	0.819855	457
2014	410400	Pingdingshan	0.0168606	0.0577719	0.0178946	0.0180668	0.0060576	0.0157528	0.133608	1.21334	0.0629737	46.13	0.147532	0.671631	707
2014	410500	Anyang	0.0185348	0.0557607	0.0186383	0.017017	0.0066332	0.0134723	0.117941	1.29976	0.012768	44.17	0.130751	0.691176	832
2014	410600	Hebi	0.0167487	0.0440821	0.0182546	0.0135473	0.0060623	0.0062176	0.117065	1.32273	0.013616	53.19	0.137875	0.346297	765
2014	410700	Xinxiang	0.0181791	0.0636086	0.0172573	0.0231551	0.0069709	0.0162252	0.15917	0.940476	0.0318991	47.66	0.145728	0.55742	728
2014	410800	Jiaozuo	0.017304	0.0710117	0.0247656	0.0265373	0.006327	0.0133817	0.132064	1.4025	0.0451116	53.15	0.104364	0.498058	908
2014	410900	Puyang	0.0176384	0.0431084	0.0163089	0.0120448	0.0064558	0.008299	0.0968052	1.36141	0.020646	38.42	0.14514	0.513042	1014
2014	411000	Xuchang	0.015502	0.0562387	0.0227336	0.0157407	0.0069382	0.0108263	0.104054	2.03437	0.0394376	44.56	0.105966	0.500165	1004
2014	411100	Luohe	0.013909	0.0492642	0.0169921	0.015777	0.0067151	0.00978	0.1237	1.51092	0.0225441	45.09	0.144435	0.387694	991
2014	411200	Sanmenxia	0.0282785	0.0550241	0.0254191	0.0159603	0.0074522	0.0061924	0.140859	1.19296	0.0165598	49.37	0.133571	0.455854	217
2014	411300	Nanyang	0.0160338	0.0608657	0.0172334	0.015673	0.0065621	0.0213973	0.083249	1.11511	0.0172984	39.3	0.168698	0.773763	446
2014	411400	Shangqiu	0.0155679	0.0530054	0.0123195	0.0174793	0.0074417	0.015765	0.0828518	1.13164	0.0102599	36.02	0.207406	0.798523	887
2014	411500	Xinyang	0.0171318	0.0529833	0.0143264	0.0193274	0.006067	0.0132623	0.0880682	0.99693	0.0043221	40.58	0.190842	0.804766	475
2014	411600	Zhoukou	0.0149868	0.0448072	0.0112264	0.0153306	0.0069665	0.011284	0.0672014	1.62596	0.0070327	34.39	0.19202	0.493401	1034
2014	411700	Zhumadian	0.0144348	0.0476544	0.0131692	0.0148639	0.0064714	0.0131498	0.0828728	1.54587	0.0070481	35.21	0.205567	0.851646	610
2014	420100	Wuhan	0.045024	0.359765	0.0543817	0.0809669	0.0064554	0.217961	0.247237	1.82257	0.150514	70.6	0.1167	1.03093	965
2014	420200	Huangshi	0.0187233	0.0648692	0.0232108	0.020013	0.0063169	0.0153284	0.22431	1.71486	0.0274462	60.88	0.137164	0.539161	579
2014	420300	Shiyan	0.0199643	0.0623981	0.0197886	0.0200343	0.0070299	0.0155451	0.146823	1.23018	0.019064	51.5	0.214993	0.720331	147
2014	420500	Yichang	0.0206449	0.0820917	0.029257	0.0188544	0.006633	0.0273475	0.175386	2.00768	0.0341029	55.95	0.141376	0.496881	190
2014	420600	Xiangyang	0.0160192	0.0809231	0.0337619	0.0149251	0.0065137	0.0257224	0.147268	1.98745	0.0276262	56.01	0.139946	0.511531	302
2014	420700	Ezhou	0.0177569	0.0628887	0.0239394	0.0165907	0.0062263	0.0161324	0.138663	1.60038	0.0141394	63.581	0.110123	0.487015	691
2014	420800	Jingmen	0.0185958	0.0548186	0.0212074	0.0155215	0.0071667	0.010923	0.196445	1.84794	0.0359589	52.76	0.136547	0.574661	242
2014	420900	Xiaogan	0.0184937	0.0482483	0.0173224	0.0145902	0.0061976	0.0101381	0.114616	0.900853	0.0229351	52.25	0.186887	0.659666	590
2014	421000	Jingzhou	0.0197486	0.0629709	0.0176378	0.0240335	0.0061225	0.015177	0.13143	1.39079	0.0155649	49.5	0.186624	0.718519	467
2014	421100	Huanggang	0.0159903	0.0481838	0.0160739	0.0149023	0.0059768	0.0112307	0.151534	1.0967	0.0106954	42.1	0.236714	0.880259	425
2014	421200	Xianning	0.0202569	0.0570682	0.0198979	0.0238486	0.0069279	0.0063938	0.126135	1.44787	0.0271584	48.68	0.184678	0.662148	304
2014	421300	Suizhou	0.0184426	0.0494733	0.0193227	0.0153968	0.0071558	0.0075979	0.104559	1.84624	0.0098624	46.524	0.143349	0.69253	267
2014	430100	Changsha	0.0346195	0.194074	0.0453924	0.0610705	0.0068656	0.0807451	0.174924	1.91486	0.119841	72.34	0.102544	0.771402	568
2014	430200	Zhuzhou	0.0212862	0.0868462	0.0247747	0.0260349	0.0066443	0.0293925	0.158045	1.86874	0.060408	61	0.135134	0.557731	351
2014	430300	Xiangtan	0.0259269	0.0929505	0.0241205	0.0376772	0.0064251	0.0247277	0.156696	1.37251	0.0556655	56.55	0.129636	0.612145	582
2014	430400	Hengyang	0.0184784	0.0702292	0.0132925	0.023177	0.0058158	0.0279443	0.116227	2.46864	0.0216059	48.52	0.172325	0.819174	517
2014	430500	Shaoyang	0.0178168	0.0527638	0.0105149	0.01873	0.0057542	0.0177646	0.0830755	1.2922	0.0151453	39.92	0.274537	1.05634	393
2014	430600	Yueyang	0.0193642	0.0679435	0.0194971	0.0215008	0.00595	0.0209957	0.200716	2.68358	0.0240472	52.29	0.118446	0.655838	379
2014	430700	Changde	0.0190422	0.0579312	0.01637	0.0188448	0.0063827	0.0163337	0.0999435	3.20237	0.0182652	45.89	0.144291	0.816579	322
2014	430800	Zhangjiajie	0.0213129	0.0485076	0.0125099	0.0229302	0.0069796	0.006088	0.085783	2.50112	0.0085613	43.32	0.28497	2.63636	181
2014	430900	Yiyang	0.0156054	0.0535669	0.0142792	0.0194869	0.0075646	0.012236	0.116481	2.00791	0.0159484	44.76	0.188818	0.851238	392
2014	431000	Chenzhou	0.0192044	0.0681957	0.019283	0.01858	0.0064627	0.0238698	0.123251	1.91812	0.0196182	48.5	0.187748	0.59299	268
2014	431100	Yongzhou	0.0150774	0.0563397	0.0115898	0.0206943	0.006394	0.0176617	0.115161	1.69162	0.0090638	42.55	0.233558	1.0758	283
2014	431200	Huaihua	0.0201594	0.0577788	0.0118979	0.0244561	0.0061072	0.0153176	0.118574	2.23835	0.0026396	41.3	0.237804	0.958543	189
2014	440100	Guangzhou	0.0546104	0.358818	0.0570243	0.0903722	0.0063853	0.205037	0.352967	3.02811	0.0751335	85.43	0.085966	1.94891	1133
2014	440200	Shaoguan	0.0176768	0.059135	0.0200252	0.0200691	0.007797	0.0112437	0.244271	1.66779	0.0198256	53.8	0.177085	1.15434	179
2014	440300	Shenzhen	0.0676568	0.299845	0.0512529	0.0298038	0.0072027	0.211586	0.425783	3.07625	0.149719	100	0.135368	1.34813	1664
2014	440400	Zhuhai	0.0444721	0.172722	0.0531651	0.083646	0.0080558	0.0278549	0.358539	1.3513	0.130203	87.87	0.147758	0.942312	639
2014	150100	Hohhot	0.0322099	0.168649	0.040475	0.0753937	0.0065713	0.046209	0.145319	2.53881	0.0293189	67.4802	0.10743	2.26407	138
2014	150200	Baotou	0.0229287	0.124167	0.046506	0.0317988	0.0068185	0.0390432	0.210526	1.87423	0.0570202	81.4952	0.0972663	0.972611	81
2014	150300	Wuhai	0.0256552	0.0746033	0.0355224	0.0177392	0.0073901	0.0139517	0.269674	2.24411	0.0100733	91.6021	0.157701	0.564826	316
2014	150400	Chifeng	0.0200677	0.0580356	0.0164041	0.0180871	0.006889	0.0166555	0.111983	1.50473	0.006628	47.0962	0.202682	0.749483	52
2014	150500	Tongliao	0.0225324	0.0635291	0.0202765	0.0211943	0.0075077	0.0145508	0.127683	1.92186	0.0022491	46.2627	0.168648	0.519745	46
2014	150600	Ordos	0.0217897	0.0976551	0.052103	0.0206151	0.0076826	0.0172543	0.176093	2.49231	0.0208205	71.7973	0.133585	0.67883	18
2014	150700	Hulunbuir	0.0219898	0.0580396	0.0222698	0.0169743	0.007434	0.0113617	0.236082	1.69388	0.0024443	68.7539	0.228951	0.816367	11
2014	150800	Bayannur	0.0214203	0.0602466	0.0193173	0.0215268	0.0090798	0.0103226	0.156674	1.0208	0.0020004	52.0644	0.223412	0.461636	27
2014	150900	Ulanqab	0.0180524	0.0608853	0.0158523	0.0280474	0.008444	0.0085415	0.143123	1.61994	0.0031692	46.2017	0.340145	0.706533	51
2014	450100	Nanning	0.0331078	0.142871	0.0302195	0.042071	0.0068427	0.063738	0.109443	1.03275	0.0355534	58.4	0.147945	1.22038	328
2014	450200	Liuzhou	0.0203009	0.0766789	0.0269691	0.0223101	0.0056288	0.0217708	0.15216	1.36285	0.0598541	61.06	0.118453	0.562847	203
2014	450300	Guilin	0.0198961	0.0811639	0.0201297	0.0359707	0.0069987	0.0180647	0.103236	1.40315	0.0375546	45.56	0.170766	0.738543	189
2014	450400	Wuzhou	0.0167637	0.0523854	0.0172679	0.0177151	0.0060654	0.0113371	0.0888503	2.07369	0.0131019	48.92	0.177525	0.463161	270
2014	450500	Beihai	0.0209808	0.0645111	0.0257695	0.0227392	0.0063132	0.0096891	0.0920369	1.67898	0.0159197	54.46	0.122624	0.550282	507
2014	450600	Fangchenggang	0.0211673	0.0567152	0.0234421	0.0206715	0.0056297	0.0069718	0.151403	1.6032	0.0152228	54.06	0.169512	0.522236	151
2014	450700	Qinzhou	0.0132019	0.0468448	0.0146451	0.0151717	0.0058641	0.0111639	0.0588147	1.6128	0.0123728	36.12	0.166083	0.950555	331
2014	450800	Guigang	0.0143651	0.0441852	0.0115928	0.0210647	0.0045375	0.0069904	0.0598336	1.80722	0.0038853	45.63	0.182693	0.980208	512
2014	450900	Yulin	0.0156249	0.046402	0.0130538	0.014251	0.0072439	0.0118533	0.0541766	1.54342	0.0084317	45.6	0.174138	0.847166	552
2014	451000	Baise	0.0142961	0.0520043	0.0146494	0.0229176	0.006568	0.0078693	0.0647447	0.864767	0.0056395	32.74	0.28448	0.549457	114
2014	451100	Hezhou	0.0171008	0.0481526	0.0144073	0.0234978	0.0060398	0.0042077	0.0669327	0.422749	0.0052602	41.58	0.263885	0.824656	203
2014	451200	Hechi	0.017446	0.0444605	0.0114825	0.0203702	0.0059367	0.0066711	0.0710043	1.30067	0.0068471	33.35	0.376107	1.26106	125
2014	451300	Laibin	0.0145805	0.0439102	0.0141058	0.0164342	0.0056932	0.0076772	0.0737212	1.38816	0.0054026	39.5	0.234554	0.830676	199
2014	451400	Chongzuo	0.0149519	0.0505995	0.0138815	0.0264145	0.0058917	0.0044118	0.0831491	1.82747	0.0063303	35.35	0.239428	0.810539	143
2014	500000	Chongqing	0.0709728	0.288501	0.0256247	0.0244387	0.0077667	0.230671	0.27475	0.423245	0.0372333	59.7437	0.231682	1.02184	410
2014	510100	Chengdu	0.0497737	0.255677	0.0351888	0.0496733	0.0067969	0.164018	0.205449	1.24878	0.0873973	71.36	0.133246	1.15146	999
2014	510300	Zigong	0.0179742	0.0610868	0.0225172	0.0207457	0.0062372	0.0115867	0.134252	2.61184	0.0245838	45.98	0.137227	0.495866	753
2014	510400	Panzhihua	0.0199179	0.07175	0.0288635	0.0253531	0.0047825	0.0127508	0.248608	1.49383	0.0488632	63.77	0.139148	0.320672	151
2014	510500	Luzhou	0.0162871	0.0582897	0.0163574	0.0162575	0.0051657	0.0205088	0.118843	1.5745	0.0123698	42.34	0.223302	0.449129	416
2014	510600	Deyang	0.0232027	0.0620241	0.0224608	0.0225318	0.0065198	0.0105116	0.207357	2.05499	0.045773	46.3	0.130037	0.454774	664
2014	510700	Mianyang	0.0205972	0.0852563	0.0247681	0.0253134	0.0062619	0.028913	0.141336	1.36929	0.0870446	43.69	0.186494	0.654306	271
2014	510800	Guangyuan	0.0211622	0.0558383	0.0141795	0.0215231	0.0069925	0.0131434	0.136929	0.807028	0.0111536	37.84	0.339785	0.742605	190
2014	510900	Suining	0.0143929	0.0463899	0.0142877	0.0152393	0.0063943	0.0104684	0.294039	1.08753	0.0144294	45.2	0.192814	0.491892	714
2014	511000	Neijiang	0.0136125	0.0450936	0.0128522	0.0153344	0.005778	0.011129	0.167912	2.51839	0.0165286	42.91	0.144783	0.370099	791
2014	511100	Leshan	0.0174568	0.0602317	0.0184896	0.0233573	0.0055553	0.0128296	0.155862	2.014	0.0168724	43.94	0.178382	0.488852	280
2014	511300	Nanchong	0.0159843	0.0616386	0.0118941	0.0194488	0.0063679	0.0239277	0.11372	1.61495	0.0246322	40.05	0.240696	0.551485	608
2014	511400	Meishan	0.0162268	0.0491245	0.0142377	0.018898	0.0055657	0.010423	0.127718	1.6698	0.0158264	40.64	0.192574	0.487719	494
2014	511500	Yibin	0.0146802	0.0531457	0.0172615	0.0151923	0.0068472	0.0138449	0.163355	1.821	0.0226275	41.89	0.192211	0.440316	418
2014	511600	Guangan	0.0159676	0.0515649	0.0135974	0.0211682	0.0078378	0.0089614	0.0980047	2.07852	0.0034711	34.87	0.203568	0.581984	744
2014	511700	Dazhou	0.0151994	0.0461477	0.0125851	0.0168356	0.0057021	0.0110249	0.130761	1.60486	0.0170795	39.16	0.213202	0.516905	415
2014	511800	Yaan	0.0211647	0.0675278	0.0179383	0.0359737	0.0058775	0.0077382	0.124534	1.12145	0.0228089	41.8	0.675043	0.498337	104
2014	511900	Bazhong	0.0153479	0.0382886	0.0106809	0.011542	0.0062733	0.0097848	0.0746598	0.166907	0.0030144	36	0.448711	0.788445	312
2014	512000	Ziyang	0.013691	0.0450306	0.0157626	0.0126732	0.0065095	0.0100853	0.122231	2.30467	0.0060575	33.79	0.15781	0.424719	637
2014	520100	Guiyang	0.0343274	0.200784	0.0362053	0.0671575	0.0073779	0.0900429	0.145868	0.623237	0.0411004	73.2	0.179648	1.44643	476
2014	520200	Liupanshui	0.0179591	0.0721847	0.0166236	0.0144361	0.0048018	0.0363233	0.134186	1.18956	0.0040563	22.544	0.215582	0.705223	331
2014	520300	Zunyi	0.0215882	0.0584404	0.0166897	0.0219123	0.0062264	0.0136123	0.080923	1.39511	0.0163373	43.88	0.211445	0.866943	256
2014	520400	Anshun	0.0161309	0.0500522	0.0132209	0.0191067	0.0046706	0.013054	0.0733512	1.53414	0.0115032	38.772	0.332312	1.32767	313
2014	530100	Kunming	0.0338168	0.183987	0.0388307	0.058553	0.0067174	0.0798856	0.246744	0.902074	0.0340549	69.05	0.159886	1.29513	262
2014	530300	Qujing	0.0190165	0.0435134	0.0123759	0.0121594	0.0068759	0.0121023	0.110582	1.54955	0.0121464	42.89	0.202601	0.595402	224
2014	530400	Yuxi	0.017992	0.0507812	0.0189283	0.0178086	0.0076049	0.0064394	0.103764	2.7909	0.0093298	45.38	0.174989	0.503102	141
2014	530500	Baoshan	0.0116943	0.0381867	0.0110604	0.0158454	0.006224	0.0050568	0.0630829	1.43682	0.0030189	30.31	0.327836	1.06831	132
2014	530600	Zhaotong	0.0123491	0.0381695	0.0081663	0.020279	0.004844	0.0048802	0.0440452	1.09066	0.0010114	27.49	0.493614	0.632196	265
2014	530700	Lijiang	0.01625	0.0594611	0.0145822	0.0303959	0.0096812	0.0048018	0.0704583	0.432741	0.0041215	33.88	0.488963	0.93033	57
2014	530800	Puer	0.0155407	0.0406283	0.0112421	0.0170557	0.0065717	0.0057587	0.0664848	1.09075	0.0086401	37.16	0.470402	1.02217	56
2014	530900	Lincang	0.0132969	0.0364548	0.0105108	0.0157549	0.0059362	0.004253	0.0580975	0.967702	0.0060237	35.18	0.418058	0.622045	101
2014	610100	Xian	0.0528411	0.229723	0.0365222	0.0706895	0.0066251	0.115887	0.197335	0.675609	0.151697	74.4732	0.149206	1.4049	807
2014	610200	Tongchuan	0.0145093	0.0482239	0.0161872	0.0178206	0.006623	0.0075931	0.20234	1.11274	0.0059315	61.1207	0.254802	0.477688	213
2014	610300	Baoji	0.017696	0.0618389	0.0204609	0.0178428	0.0072743	0.016261	0.129918	1.10343	0.029624	48.3162	0.143406	0.408842	212
2014	610400	Xianyang	0.0176667	0.0688337	0.0164314	0.0261045	0.0068429	0.0194551	0.125125	1.11095	0.011546	47.4255	0.131067	0.439203	517
2014	610500	Weinan	0.017563	0.0754339	0.0142958	0.0162741	0.0068346	0.0380297	0.116379	0.987323	0.0171075	38.9064	0.206083	0.619291	427
2014	610600	Yanan	0.0143802	0.05902	0.0205547	0.0230465	0.0065298	0.0088858	0.282774	1.06295	0.0211835	54.4109	0.223948	0.313305	63
2014	610700	Hanzhong	0.0177719	0.0707569	0.0129492	0.0225156	0.0073923	0.027899	0.132388	1.72948	0.0394057	43.134	0.236114	0.762389	141
2014	610800	Yulin	0.0237858	0.0678494	0.0252457	0.0205491	0.0061609	0.0158939	0.163911	2.41575	0.0119352	53.9451	0.144944	0.411197	86
2014	610900	Ankang	0.0175316	0.0495715	0.0114661	0.023844	0.0069257	0.0073283	0.0839869	1.67223	0.0154051	41.1286	0.296961	0.569485	130
2014	611000	Shangluo	0.0131434	0.0409873	0.0109951	0.0174635	0.0062132	0.0063157	0.084939	1.08384	0.0137441	35.5109	0.283268	0.62	130
2014	620100	Lanzhou	0.0274243	0.187089	0.0321846	0.0801213	0.0053393	0.0694443	0.156859	1.2405	0.0502148	80.34	0.139986	1.3622	286
2014	620200	Jiayuguan	0.0314026	0.0606979	0.0298728	0.0198998	0.0074427	0.0034826	0.231476	1.72766	0.0160829	93.41	0.0907469	0.409312	82
2014	620300	Jinchang	0.0214026	0.0464	0.0225219	0.0134574	0.0074798	0.002941	0.17638	0.716831	0.0429363	66.92	0.196489	0.410005	53
2014	620400	Baiyin	0.0152172	0.0457274	0.0151287	0.016477	0.0058401	0.0082816	0.118028	0.910034	0.0101814	44.93	0.256776	0.733532	84
2014	620500	Tianshui	0.0158712	0.0503327	0.0116939	0.0248617	0.0053374	0.0084398	0.0643798	1.18419	0.0131408	33.91	0.342984	1.3263	255
2014	620600	Wuwei	0.0161205	0.0906348	0.0144846	0.0238054	0.0071616	0.0451832	0.0856155	0.595705	0.0113029	34.01	0.371364	0.800423	57
2014	620700	Zhangye	0.016539	0.0556855	0.0161219	0.0251077	0.0087642	0.0056916	0.113323	1.37658	0.0253737	40.328	0.298209	1.28238	31
2014	620800	Pingliang	0.0169308	0.0412371	0.0135117	0.0164134	0.0048864	0.0064255	0.0918001	0.370245	0.0078427	34.469	0.39335	1.10873	209
2014	620900	Jiuquan	0.0155315	0.0589365	0.0270652	0.0195168	0.0063584	0.005996	0.119553	0.412322	0.0032755	55.23	0.171951	0.846363	6
2014	621000	Qingyang	0.0141538	0.0497301	0.0169631	0.0215846	0.0048304	0.0063521	0.0783601	0.495917	0.0073146	26.754	0.277605	0.478668	98
2014	621100	Dingxi	0.0117935	0.0417467	0.012171	0.0190769	0.0055138	0.0049849	0.0815913	0.385098	0.0041714	28.77	0.621249	2.07372	154
2014	621200	Longnan	0.0137351	0.0540848	0.011006	0.0189228	0.0037752	0.0203807	0.0604309	0.494553	0.0017195	26.65	0.626392	1.82936	102
2014	630100	Xining	0.0325216	0.0944018	0.03105	0.0343089	0.0060361	0.0230068	0.107704	1.01651	0.0282676	68.6	0.232821	0.937939	265
2014	640100	Yinchuan	0.0597023	0.0993041	0.0318079	0.0435955	0.0072195	0.016681	0.22033	0.472156	0.0452195	75.45	0.190047	0.780637	217
2014	640200	Shizuishan	0.0222654	0.0605613	0.0236904	0.022485	0.008602	0.0057841	0.210907	1.01829	0.0198091	72.25	0.169184	0.460142	144
2014	640300	Wuzhong	0.0217583	0.0627326	0.0163819	0.019741	0.0072452	0.0193646	0.187092	0.499299	0.0103334	43.7	0.378032	0.506662	86
2014	640400	Guyuan	0.01348	0.0488626	0.0111383	0.0230172	0.0058438	0.0088634	0.0798798	0.582323	0.0037212	30.09	0.822893	1.84467	118
2014	640500	Zhongwei	0.0204342	0.0582397	0.0174742	0.0295873	0.0077646	0.0034136	0.209488	0.980926	0.0132203	37.19	0.35682	0.832756	70
2014	650100	Urumqi	0.0297698	0.168425	0.0372136	0.0554702	0.0058309	0.0699099	0.235492	1.76413	0.037035	97.123	0.164457	1.6865	194
2014	650200	Karamay	0.0252094	0.0927197	0.0483633	0.0198283	0.0069876	0.0175405	0.377589	1.47335	0.027204	100	0.110738	0.316731	50
2015	110000	Beijing	0.259478	0.467839	0.0608288	0.0495531	0.0073491	0.350108	0.396519	0.796036	0.296054	86.9349	0.249307	4.03495	820
2015	120000	Tianjin	0.168882	0.326919	0.0541699	0.0432738	0.0065593	0.222916	0.214887	1.31793	0.0846824	82.64	0.195448	1.11958	862
2015	130100	Shijiazhuang	0.0329933	0.132942	0.0274157	0.0410123	0.0059298	0.0585837	0.115476	0.956957	0.0512188	58.3	0.125425	1.01686	788
2015	130200	Tangshan	0.0243307	0.107314	0.0304831	0.0248979	0.0074379	0.0444956	0.149165	1.92018	0.0202462	58.31	0.0970434	0.644839	560
2015	130300	Qinhuangdao	0.0261811	0.0946719	0.0208007	0.0486642	0.0074359	0.0177713	0.1555	1.23661	0.035331	54.07	0.182573	1.41051	379
2015	130400	Handan	0.0189676	0.0878156	0.0183149	0.0187639	0.0074204	0.0433163	0.0923298	0.754212	0.0144497	51.38	0.16393	0.848813	870
2015	130500	Xingtai	0.0190098	0.0641918	0.0144522	0.0209868	0.0076276	0.021125	0.0820086	0.771421	0.0201358	47.73	0.211744	0.876362	627
2015	130600	Baoding	0.0234129	0.0791504	0.0144544	0.0219395	0.0068387	0.035918	0.0841932	0.971452	0.0371233	46.67	0.188912	0.763695	542
2015	130700	Zhangjiakou	0.0209019	0.0769934	0.0174005	0.0282454	0.0070304	0.0243171	0.112951	0.52127	0.0108255	52.2	0.286211	1.05274	127
2015	130800	Chengde	0.0198466	0.0640851	0.0192521	0.0250615	0.0067633	0.0130081	0.103952	0.791449	0.0124872	46.8	0.215301	0.764731	97
2015	130900	Cangzhou	0.0201873	0.0680936	0.0182106	0.0218653	0.00695	0.0210678	0.0784435	1.51011	0.0109744	48.56	0.146005	0.822912	551
2015	131000	Langfang	0.0329166	0.0833378	0.0256045	0.0377799	0.0082391	0.0117143	0.101307	1.37747	0.0319919	55	0.194814	1.057	722
2015	131100	Hengshui	0.0204125	0.0518961	0.0153655	0.0206539	0.006218	0.0096589	0.0799477	1.32057	0.015205	46.64	0.220433	0.866739	513
2015	210100	Shenyang	0.0395136	0.182023	0.0469513	0.0485626	0.0076884	0.0788209	0.230063	0.765802	0.0732621	79.7583	0.111186	0.994976	568
2015	210200	Dalian	0.0477631	0.167568	0.0464136	0.0448319	0.0101972	0.0661248	0.23483	1.18758	0.0647661	77.732	0.117788	1.17363	472
2015	210300	Anshan	0.0223231	0.0779644	0.0270279	0.0212519	0.0068454	0.0228391	0.187701	1.30886	0.02972	70.4533	0.104611	0.995338	374
2015	210400	Fushun	0.0226414	0.0839492	0.0259451	0.0285848	0.0067716	0.0226476	0.284001	1.21485	0.0163207	73.5264	0.137898	0.881318	192
2015	210500	Benxi	0.024708	0.0649416	0.0256899	0.0214318	0.0071997	0.0106202	0.302689	1.68915	0.0134983	75.0245	0.113574	0.832394	180
2015	210600	Dandong	0.0231761	0.0622708	0.0197732	0.023543	0.0058047	0.01315	0.186831	1.0862	0.0146759	64.8967	0.216488	1.05549	156
2015	210700	Jinzhou	0.0252183	0.0710848	0.0196586	0.0322077	0.0066158	0.0126024	0.17232	1.67869	0.0234855	56.2406	0.157877	0.962194	302
2015	210800	Yingkou	0.0241037	0.067964	0.023102	0.0240683	0.0068333	0.0139605	0.164722	1.3996	0.0253376	63.1476	0.113625	0.928824	444
2015	210900	Fuxin	0.0260182	0.0616565	0.0167172	0.0277302	0.0071228	0.0100863	0.190121	0.820787	0.0149611	58.3048	0.247353	1.028	183
2015	211000	Liaoyang	0.0223253	0.066183	0.022133	0.0257292	0.0070323	0.0112884	0.190695	1.94393	0.0157043	63.0742	0.144161	0.681563	374
2015	211100	Panjin	0.0202868	0.0595618	0.0287022	0.0163702	0.007267	0.0072226	0.233605	0.875672	0.0175964	77.7572	0.137903	0.689791	320
2015	211200	Tieling	0.0196011	0.0517021	0.0160513	0.0185419	0.0067859	0.0103229	0.130557	0.532321	0.0060713	52.31	0.281164	1.27493	231
2015	211300	Chaoyang	0.019529	0.0523279	0.0149256	0.02079	0.0067892	0.009823	0.128557	0.864658	0.0072046	47.3226	0.227046	1.44287	173
2015	211400	Huludao	0.0210364	0.0545611	0.0159925	0.0176632	0.006757	0.0141483	0.127224	1.12265	0.0088367	51.6218	0.230245	1.07851	269
2015	310000	Shanghai	0.441461	0.441154	0.0549634	0.0399217	0.0069961	0.339272	0.28799	1.31582	0.125622	88.5273	0.246445	2.13015	2276
2015	320100	Nanjing	0.0575896	0.315786	0.0611986	0.0866881	0.005827	0.162072	0.236422	1.36359	0.168025	81.4	0.10756	1.42269	991
2015	320200	Wuxi	0.0389427	0.180963	0.0574431	0.0271132	0.0071817	0.0892249	0.269793	1.94399	0.121564	75.4	0.0964821	0.99655	1040
2015	320300	Xuzhou	0.0223164	0.0902641	0.0318028	0.0190246	0.0070888	0.0323478	0.112003	1.62225	0.036699	61.1	0.141443	1.0445	875
2015	320400	Changzhou	0.0305971	0.154866	0.0550076	0.0303508	0.0075572	0.0619503	0.196716	1.80188	0.0816945	70	0.092038	1.03773	849
2015	320500	Suzhou	0.0477539	0.217236	0.0620759	0.0301555	0.0065665	0.118438	0.279835	1.9266	0.155833	74.9	0.105293	1.02821	770
2015	320600	Nantong	0.0244768	0.134775	0.0420749	0.0165961	0.0074466	0.0686577	0.147935	1.01667	0.0675658	62.8	0.121816	0.945695	727
2015	320700	Lianyungang	0.0218576	0.0743188	0.0289376	0.0167435	0.0068685	0.0217691	0.111529	1.09315	0.022119	58.7	0.197127	0.958315	697
2015	320800	Huaian	0.0194543	0.0704777	0.0287543	0.0160483	0.0067964	0.0188789	0.134952	1.28799	0.0126924	58.2	0.186686	1.07163	562
2015	320900	Yancheng	0.0210793	0.0843329	0.0348346	0.0142409	0.0067047	0.028553	0.126619	1.58733	0.0502871	60.1	0.177166	0.921594	489
2015	321000	Yangzhou	0.0250232	0.103577	0.039673	0.0201644	0.0066304	0.0371087	0.153007	1.36262	0.0340997	62.8	0.110231	0.876223	699
2015	321100	Zhenjiang	0.0241636	0.124601	0.0479	0.0309155	0.0073548	0.0384304	0.176723	2.01944	0.134844	67.9	0.0995666	0.951126	708
2015	321200	Taizhou	0.0215199	0.079562	0.0349429	0.0155064	0.0068385	0.0222742	0.167391	1.38003	0.0498163	61.6	0.11657	0.915496	878
2015	321300	Suqian	0.0189255	0.0602123	0.0240766	0.0111769	0.006261	0.0186978	0.0872213	1.33637	0.0226446	55.5	0.190848	0.811173	687
2015	330100	Hangzhou	0.0588916	0.26797	0.0662132	0.054656	0.0071231	0.139977	0.334005	1.36107	0.153722	75.3	0.119946	1.49756	436
2015	330200	Ningbo	0.0413145	0.177177	0.0530649	0.0291792	0.0069762	0.0879565	0.273789	1.67898	0.107581	71.1	0.156509	0.883594	598
2015	330300	Wenzhou	0.0368297	0.118638	0.0335863	0.0201693	0.0066981	0.0581848	0.143946	1.5655	0.0645715	68	0.123304	1.21918	671
2015	330400	Jiaxing	0.0344417	0.0936609	0.0444962	0.0214028	0.0067966	0.020965	0.226514	1.26554	0.0772008	60.9	0.120567	0.825699	891
2015	330500	Huzhou	0.0305055	0.0842955	0.039416	0.0189121	0.0073449	0.0186225	0.222051	1.43126	0.107348	59.2	0.131337	0.910881	454
2015	330600	Shaoxing	0.0299655	0.129691	0.0494729	0.0207942	0.0074741	0.0519496	0.22687	1.50273	0.0765091	63.2	0.0943607	0.893954	535
2015	330700	Jinhua	0.0362795	0.0860726	0.041361	0.017973	0.0070719	0.0196667	0.16761	1.68005	0.0427656	64.5	0.136488	1.10521	437
2015	330800	Quzhou	0.027268	0.0770594	0.0359202	0.0207022	0.0066618	0.0137749	0.172905	1.27528	0.0521581	50.2	0.20126	0.985212	289
2015	330900	Zhoushan	0.0388635	0.0934905	0.0450061	0.0286042	0.0065834	0.0132969	0.220872	0.541811	0.059103	66.9	0.219292	1.18376	667
2015	331000	Taizhou	0.0299967	0.0839765	0.0385043	0.0149668	0.0072719	0.0232336	0.153287	1.68276	0.0553315	60.3	0.128652	1.12038	634
2015	331100	Lishui	0.0266153	0.0794244	0.0298338	0.0302833	0.0068629	0.0124447	0.13853	1.66676	0.0330762	56.4	0.253175	1.00832	154
2015	350100	Fuzhou	0.0415319	0.155837	0.04082	0.0400479	0.0071198	0.0678496	0.138513	1.04446	0.0600094	67.7	0.129214	1.11606	535
2015	350200	Xiamen	0.0525654	0.166117	0.0410587	0.0501435	0.007208	0.0677066	0.265909	1.05637	0.0986359	88.9	0.187872	1.27775	1242
2015	350300	Putian	0.0370174	0.0704298	0.0272871	0.0129376	0.0068858	0.0233192	0.0960717	1.12086	0.0181547	56.6	0.114066	0.622319	833
2015	350400	Sanming	0.0239334	0.0681645	0.0302686	0.0217233	0.0070914	0.0090811	0.11899	1.21244	0.0253349	56.3	0.140494	0.669407	124
2015	350500	Quanzhou	0.0345199	0.0838609	0.0332137	0.0185019	0.0069891	0.0251562	0.0941585	2.19417	0.0481469	63.6	0.0879626	0.619516	655
2015	350600	Zhangzhou	0.0232328	0.0658593	0.0238311	0.0188755	0.0071449	0.0160075	0.0910231	1.60435	0.0196291	54.8	0.128575	0.784257	390
2015	350700	Nanping	0.0319849	0.0625603	0.0244007	0.0204261	0.0072327	0.010501	0.135289	0.827411	0.0246791	54	0.179147	0.816728	122
2015	350800	Longyan	0.0290867	0.0706659	0.0334498	0.0186553	0.0073174	0.0112434	0.130879	1.41907	0.024851	52.6	0.148388	0.68111	162
2015	350900	Ningde	0.0255607	0.0500244	0.0215061	0.0148426	0.0069098	0.0067659	0.100591	1.68036	0.0276419	53.5	0.166743	0.624193	259
2015	370100	Jinan	0.0500185	0.207392	0.0429119	0.0816622	0.0071363	0.0756815	0.209548	1.6365	0.131536	67.96	0.107894	1.5119	783
2015	370200	Qingdao	0.0322266	0.185092	0.0441043	0.0374438	0.0068933	0.0966509	0.217743	1.71194	0.114103	69.99	0.13149	1.21945	694
2015	370300	Zibo	0.0239853	0.112359	0.0411277	0.0252932	0.0072793	0.0386588	0.176041	1.73638	0.0550158	67.26	0.0927042	0.788176	721
2015	370400	Zaozhuang	0.0221568	0.0632952	0.0207089	0.0166626	0.0073523	0.0185716	0.117359	1.43406	0.0330002	53.46	0.1164	0.753843	894
2015	370500	Dongying	0.024825	0.103534	0.05054	0.0234804	0.0074812	0.0220325	0.165502	1.51116	0.0516433	65.52	0.0746637	0.494121	232
2015	370600	Yantai	0.0278219	0.127497	0.0424101	0.0298695	0.0076546	0.0475625	0.193722	1.5324	0.0501366	60.35	0.0998329	0.806827	471
2015	370700	Weifang	0.097878	0.0904266	0.0307992	0.0260657	0.0084102	0.0251516	0.130216	1.32596	0.0516684	55.8	0.118394	0.893087	554
2015	370800	Jining	0.0184647	0.0740631	0.024838	0.0194751	0.0076251	0.0221251	0.117823	1.68381	0.0290406	52.75	0.128351	0.876825	767
2015	370900	Taian	0.0233303	0.0764586	0.0253903	0.0222965	0.0073332	0.0214386	0.127932	1.29765	0.0429759	57.04	0.103495	0.976448	729
2015	371000	Weihai	0.024139	0.115181	0.0504	0.0277254	0.0084457	0.0286095	0.222098	1.37456	0.0594085	63.16	0.112734	0.957788	440
2015	371100	Rizhao	0.0202087	0.0716949	0.0273287	0.0184166	0.008943	0.0170064	0.114471	1.40714	0.0311249	54.81	0.11095	0.882039	552
2015	371300	Linyi	0.0216833	0.0794284	0.0213527	0.0169155	0.0079544	0.0332058	0.0837076	1.26884	0.0293439	53.82	0.141792	1.02521	654
2015	371400	Dezhou	0.0165599	0.0698291	0.0264913	0.0209561	0.007824	0.0145577	0.0905494	1.44819	0.0242593	51.73	0.122802	0.816856	567
2015	371500	Liaocheng	0.0168065	0.0680875	0.0190544	0.0201841	0.0084779	0.020371	0.089047	1.89621	0.0332601	46.15	0.130212	0.725475	692
2015	371600	Binzhou	0.0181493	0.0765018	0.0284731	0.01903	0.006967	0.0220317	0.122016	1.25933	0.0359924	54.62	0.131324	0.858693	403
2015	371700	Heze	0.0184968	0.0593936	0.0146666	0.0217002	0.0076589	0.015368	0.0734812	2.53465	0.0269906	45.13	0.166783	0.68119	818
2015	440500	Shantou	0.0230301	0.0672918	0.0212385	0.012522	0.0078868	0.0256443	0.109917	1.98358	0.0225654	68.98	0.150414	0.84188	2501
2015	440600	Foshan	0.0325462	0.147402	0.0426815	0.0196341	0.0072552	0.0778316	0.213099	2.65064	0.0991295	94.28	0.0999424	0.625703	1024
2015	440700	Jiangmen	0.0295796	0.0784579	0.029871	0.0193381	0.0070355	0.022213	0.206879	1.95631	0.0446844	63.53	0.130756	0.904378	411
2015	440800	Zhanjiang	0.0254643	0.0638797	0.0163327	0.02305	0.0075965	0.0169005	0.0783095	2.85472	0.0106241	38.67	0.173258	1.12031	621
2015	440900	Maoming	0.0217777	0.0504982	0.0171151	0.0167182	0.0068635	0.0098014	0.0733795	3.8379	0.0134492	36.98	0.138983	1.04415	688
2015	441200	Zhaoqing	0.0357619	0.0738171	0.0238224	0.023851	0.0065895	0.0195544	0.103265	2.00322	0.024354	44.33	0.135891	0.69823	294
2015	441300	Huizhou	0.0256951	0.0972065	0.0347376	0.0152241	0.0083877	0.0388571	0.182848	1.7201	0.0653374	64.41	0.154797	0.731308	315
2015	441400	Meizhou	0.0200237	0.0550642	0.0156394	0.019329	0.0077421	0.0123536	0.0944467	2.0452	0.0139932	44.94	0.392147	1.19203	344
2015	441500	Shanwei	0.0210279	0.042506	0.016472	0.012488	0.0071916	0.0063544	0.0875141	1.35863	0.0140688	54.79	0.279436	0.846809	738
2015	441600	Heyuan	0.017972	0.0517288	0.0208635	0.016066	0.0068994	0.0079	0.114606	1.49605	0.0037723	41.92	0.331307	0.933713	234
2015	441700	Yangjiang	0.0209051	0.0574368	0.022149	0.0183637	0.0069835	0.0099409	0.100801	2.60467	0.008384	48.44	0.136725	0.851983	367
2015	441800	Qingyuan	0.0189429	0.0587686	0.0180193	0.0165895	0.0070168	0.017143	0.118854	1.34456	0.01259	49.12	0.228973	1.2388	220
2015	441900	Dongguan	0.0301732	0.213694	0.0395499	0.0421173	0.0073767	0.12465	0.304598	2.39343	0.130285	89.14	0.092627	1.14022	793
2015	442000	Zhongshan	0.0363452	0.0934883	0.0415543	0.0249477	0.007592	0.0193942	0.2514	2.29958	0.0813475	87.41	0.117662	0.802913	891
2015	445100	Chaozhou	0.0219005	0.054112	0.0199474	0.0168541	0.0074709	0.0098395	0.102801	2.99996	0.0191819	63.1	0.162181	0.746664	868
2015	445200	Jieyang	0.0214142	0.0411288	0.0142979	0.0123134	0.0052181	0.0092994	0.0584499	2.41695	0.0110066	48.08	0.146496	0.528859	1340
2015	445300	Yunfu	0.028435	0.0806714	0.0227077	0.0168638	0.0059939	0.0351061	0.0930073	0.906845	0.0067872	38.45	0.220743	0.858318	384
2015	460100	Haikou	0.0471693	0.144531	0.0318107	0.071183	0.0068966	0.0346411	0.157177	0.988214	0.0219539	77.23	0.147107	3.93974	716
2015	460200	Sanya	0.0272587	0.126397	0.039344	0.0672935	0.0067494	0.0130098	0.157359	0.486291	0.015595	72.026	0.271479	3.19961	302
2015	140100	Taiyuan	0.0395334	0.184225	0.0455537	0.0829363	0.0069399	0.0487954	0.236821	0.936061	0.0544307	86.1043	0.153542	1.6445	525
2015	140200	Datong	0.02251	0.0634481	0.018808	0.0212678	0.0064527	0.0169196	0.170506	0.496641	0.0213622	64.1	0.276069	1.26526	223
2015	140300	Yangquan	0.0246162	0.0597161	0.0228421	0.019883	0.0066682	0.0103229	0.168933	0.702583	0.0132119	66.0424	0.169062	0.973309	289
2015	140400	Changzhi	0.0212014	0.063036	0.0197533	0.0216474	0.0065523	0.015083	0.12569	0.653831	0.0186783	49.9141	0.202087	0.860747	243
2015	140500	Jincheng	0.0238624	0.0552942	0.0239789	0.0142105	0.0066143	0.0104905	0.144396	0.72767	0.0180942	57.3437	0.173147	0.719675	232
2015	140600	Shuozhou	0.0185068	0.0584236	0.0209271	0.0222287	0.0068154	0.0084528	0.118346	1.13306	0.020618	54.2285	0.153466	1.08117	152
2015	140700	Jinzhong	0.0229971	0.0862766	0.0199435	0.0456613	0.0068581	0.0138138	0.117561	0.566564	0.0099892	52.5931	0.230534	1.05252	201
2015	140800	Yuncheng	0.0286216	0.0587088	0.0149958	0.0242813	0.0068639	0.0125678	0.0988567	0.716786	0.0113155	44.1731	0.235898	1.22814	360
2015	140900	Xinzhou	0.0215871	0.0660834	0.015199	0.0249643	0.0068438	0.0190763	0.13326	0.3182	0.0046422	46.3574	0.355252	1.02796	122
2015	141000	Linfen	0.0289401	0.0592112	0.0157325	0.0256898	0.0060878	0.0117011	0.119059	0.708384	0.0063825	47.8389	0.24763	0.899238	213
2015	141100	Lvliang	0.0248159	0.0585609	0.0153719	0.0204704	0.0063372	0.0163815	0.0923974	0.508981	0.0051933	46.1219	0.286685	0.65759	182
2015	220100	Changchun	0.0378729	0.163113	0.0328128	0.0461185	0.0065936	0.0775881	0.157967	1.1899	0.0699535	60.718	0.138467	0.871882	366
2015	220200	Jilin	0.0252658	0.172733	0.0288591	0.0296643	0.0072004	0.107009	0.156666	0.450979	0.0201185	58.3837	0.153095	0.969397	154
2015	220300	Siping	0.0257423	0.0566279	0.0190738	0.0235097	0.0064337	0.0076084	0.122728	2.27578	0.022953	47.5308	0.179288	0.713659	227
2015	220400	Liaoyuan	0.0205779	0.0516064	0.0231689	0.0156939	0.0067807	0.0059629	0.165187	1.36263	0.0059455	53.1997	0.152345	0.595333	235
2015	220500	Tonghua	0.0234199	0.0605187	0.0293185	0.0169834	0.0065272	0.0076896	0.256991	0.800335	0.0092409	55.8287	0.229982	0.774932	142
2015	220600	Baishan	0.0212097	0.0524544	0.0235589	0.0176365	0.0052646	0.0059943	0.216319	0.845063	0.005864	73.0145	0.235655	0.598836	71
2015	220700	Songyuan	0.0188616	0.0511971	0.0218815	0.0137791	0.007205	0.0083314	0.128346	1.69656	0.0042103	43.3525	0.111724	0.874064	132
2015	220800	Baicheng	0.0203954	0.0540212	0.0181389	0.0235496	0.0062019	0.0061307	0.138025	1.04828	0.003903	49.9254	0.290206	0.82539	76
2015	230100	Harbin	0.0361823	0.176757	0.0300881	0.0555836	0.0075042	0.0835812	0.146453	1.13889	0.0725507	63.97	0.143421	1.72646	181
2015	230200	Qiqihar	0.022915	0.0717944	0.0155917	0.0198707	0.0054907	0.0308413	0.107518	1.47776	0.0089612	47.98	0.305893	1.44427	129
2015	230300	Jixi	0.0228386	0.0507544	0.0172513	0.0164795	0.0057764	0.0112472	0.136918	1.3155	0.0010301	67.56	0.152941	1.44877	81
2015	230400	Hegang	0.0183404	0.0415169	0.0162686	0.0127676	0.0058586	0.0066222	0.17552	0.764183	0.0013894	79.21	0.338271	1.16901	72
2015	230500	Shuangyashan	0.0217654	0.0577174	0.0158102	0.026214	0.0065883	0.0091047	0.180094	1.09342	0.0047503	63.75	0.269546	1.71322	65
2015	230600	Daqing	0.0251005	0.10229	0.0293396	0.028194	0.0076567	0.0370997	0.16831	2.28991	0.0231971	66.53	0.0659091	0.44066	130
2015	230700	Yichun	0.0207817	0.0373557	0.0104086	0.0120479	0.0066974	0.0082017	0.22766	0.696046	0.0037243	85.38	0.580935	2.05678	37
2015	230800	Jiamusi	0.023534	0.0642272	0.0192529	0.0256236	0.0067262	0.0126246	0.125534	2.01412	0.0082379	56.77	0.261765	2.04089	73
2015	230900	Qitaihe	0.018228	0.0403553	0.0130798	0.0139262	0.0068892	0.0064601	0.144866	0.735572	0.0087512	70.03	0.340748	1.2814	133
2015	231000	Mudanjiang	0.0210927	0.0657767	0.0197991	0.0257004	0.0060616	0.0142157	0.119981	1.59257	0.0067636	50.71	0.184812	1.31555	67
2015	231100	Heihe	0.0197804	0.043051	0.0146054	0.0151351	0.0072532	0.0060571	0.136179	0.928856	0.0014092	56.4	0.365237	2.40672	25
2015	231200	Suihua	0.015765	0.0480897	0.0124046	0.0174465	0.0068433	0.0113953	0.0743426	2.95568	0.0017244	35.57	0.261796	1.2936	157
2015	340100	Hefei	0.0379442	0.198631	0.0475689	0.0533439	0.0067019	0.0910163	0.131555	0.675378	0.0980521	70.4	0.136507	0.812738	627
2015	340200	Wuhu	0.0248798	0.131721	0.0582613	0.0316281	0.0068119	0.0350201	0.121705	0.991019	0.127732	61.96	0.160205	0.663053	639
2015	340300	Bengbu	0.0198661	0.0849884	0.0336388	0.0227086	0.0070304	0.0216107	0.0936655	1.16209	0.052043	52.22	0.195296	0.771268	632
2015	340400	Huainan	0.0186574	0.0795731	0.0244486	0.0311595	0.0064938	0.0174712	0.135163	0.596441	0.0340727	60.67	0.170298	0.822	952
2015	340500	Maanshan	0.0193903	0.0888419	0.0360319	0.0276218	0.0069732	0.0182147	0.134687	0.225693	0.0655459	65.15	0.148121	0.662196	566
2015	340600	Huaibei	0.0187825	0.0602008	0.0197064	0.020504	0.0072853	0.0127051	0.123977	0.580049	0.0281433	60.76	0.172853	0.586919	792
2015	340700	Tongling	0.0170602	0.108202	0.0493767	0.0389584	0.0073241	0.0125433	0.121079	1.2053	0.0686816	52.73	0.121569	0.535547	616
2015	340800	Anqing	0.0238433	0.0689833	0.0226674	0.0194053	0.0070585	0.0198522	0.0868054	0.874765	0.0191077	45.87	0.237685	0.725377	404
2015	341000	Huangshan	0.0223723	0.0727058	0.0276683	0.0287059	0.0072935	0.0090381	0.107531	0.207634	0.0433056	48.28	0.301035	1.24668	153
2015	341100	Chuzhou	0.024144	0.0697822	0.0225573	0.0210267	0.0071071	0.019091	0.0738883	0.990102	0.0363728	49.02	0.231759	0.560128	332
2015	341200	Fuyang	0.0156417	0.0609879	0.0133561	0.0198859	0.006406	0.0213399	0.0439396	1.71213	0.0106434	38.81	0.340523	0.900098	1031
2015	341300	Suzhou	0.0210681	0.0479343	0.0126417	0.0142395	0.0061838	0.0148693	0.0477248	0.724471	0.0070574	38.73	0.238385	1.06352	654
2015	341500	Luan	0.0178166	0.0528035	0.0144466	0.0185049	0.0068782	0.0129737	0.0542784	0.161958	0.0089378	42.81	0.3555	0.784939	390
2015	341600	Bozhou	0.0192193	0.0495581	0.0138222	0.0162138	0.0070485	0.0124737	0.0412014	1.55176	0.0163712	36.96	0.294755	1.01961	745
2015	341700	Chizhou	0.0204197	0.0621005	0.0210161	0.0253209	0.0067932	0.0089702	0.0779078	0.847326	0.0239494	51.11	0.270901	0.886649	193
2015	341800	Xuancheng	0.0234962	0.0711466	0.0300383	0.0177689	0.0077456	0.0155938	0.094301	0.247307	0.0551329	50.64	0.250352	0.796182	227
2015	360100	Nanchang	0.0332361	0.190545	0.0370708	0.0770449	0.0074409	0.0689886	0.125154	0.786698	0.0322884	71.56	0.135794	0.75633	703
2015	360200	Jingdezhen	0.0201084	0.0627695	0.0228955	0.024782	0.0068057	0.0082862	0.124634	1.16103	0.0222345	63.53	0.224027	0.633557	317
2015	360300	Pingxiang	0.0172069	0.058255	0.0259612	0.0169749	0.0071212	0.0081976	0.134751	0.553703	0.0164863	65.88	0.203643	0.642328	517
2015	360400	Jiujiang	0.0200198	0.0731301	0.0204502	0.0239651	0.0066936	0.0220212	0.0899866	0.912226	0.0135501	50.56	0.23276	0.736684	261
2015	360500	Xinyu	0.0213019	0.0782073	0.0308771	0.0301645	0.0079129	0.0092526	0.128962	1.26295	0.0302618	68.45	0.160697	0.68741	390
2015	360600	Yingtan	0.0170114	0.0551658	0.0274317	0.0157418	0.0077588	0.0042336	0.101048	1.28135	0.0455692	55.78	0.199825	0.554059	357
2015	360700	Ganzhou	0.02103	0.0710657	0.0173764	0.0213807	0.0062584	0.0260503	0.0657246	1.1335	0.0138092	45.5089	0.311553	0.928118	244
2015	360800	Jian	0.0165636	0.0582877	0.0200851	0.0164379	0.0067613	0.0150032	0.0770491	0.756641	0.0138333	46.17	0.27071	0.69052	209
2015	360900	Yichun	0.0165471	0.0632957	0.0204958	0.0181268	0.0071725	0.0175005	0.0813328	1.19507	0.0163231	44.82	0.248922	0.651653	320
2015	361000	Fuzhou	0.0151299	0.06313	0.0191286	0.0179471	0.0073211	0.0187334	0.0761293	0.77906	0.0086796	44.97	0.266298	0.680885	212
2015	361100	Shangrao	0.0184819	0.0583848	0.0165026	0.0171194	0.0075951	0.0171677	0.0722485	0.935231	0.0097545	47.34	0.276801	0.777481	340
2015	410100	Zhengzhou	0.0464176	0.217945	0.0357295	0.0726531	0.0068043	0.102758	0.151929	1.25006	0.119187	70.64	0.15127	0.986813	1088
2015	410200	Kaifeng	0.0228941	0.0826787	0.0174854	0.0223028	0.0052234	0.037667	0.0921119	1.47847	0.0175167	44.21	0.164629	1.01075	860
2015	410300	Luoyang	0.0228024	0.0874421	0.027616	0.024367	0.0064292	0.0290298	0.115466	1.09933	0.0534691	53.6	0.137721	0.907081	478
2015	410400	Pingdingshan	0.015446	0.0590701	0.0179857	0.0186078	0.0062173	0.0162593	0.118251	1.01629	0.0624721	47.49	0.152082	0.728492	713
2015	410500	Anyang	0.0214899	0.0574869	0.0185661	0.0180373	0.0065656	0.0143176	0.0958647	1.04691	0.0153949	45.91	0.145167	0.763403	839
2015	410600	Hebi	0.017324	0.0459765	0.0189574	0.0139163	0.0065098	0.0065927	0.0967373	1.07851	0.0135356	54.72	0.160246	0.399663	775
2015	410700	Xinxiang	0.0226396	0.0652263	0.0168389	0.0239268	0.0070028	0.0174578	0.0941327	0.728897	0.0337478	49.61	0.157441	0.782958	735
2015	410800	Jiaozuo	0.0200229	0.0707674	0.0241816	0.0275264	0.0064164	0.0126433	0.116091	1.1057	0.0426305	55.13	0.112309	0.554384	914
2015	410900	Puyang	0.021192	0.045713	0.0164759	0.0133553	0.0064305	0.0094514	0.0846865	1.11805	0.0219036	40.51	0.164611	0.558621	1024
2015	411000	Xuchang	0.0177406	0.0568538	0.0216934	0.0161326	0.0070627	0.0119652	0.0883452	1.65853	0.0366136	46.43	0.114942	0.562542	1011
2015	411100	Luohe	0.0107401	0.0512881	0.0177521	0.0164089	0.0066462	0.010481	0.109121	1.18416	0.0232669	46.95	0.165082	0.418627	996
2015	411200	Sanmenxia	0.032326	0.0548524	0.0250937	0.0166954	0.0066104	0.0064528	0.125459	0.757826	0.0160315	50.86	0.138152	0.556033	217
2015	411300	Nanyang	0.017911	0.0624585	0.0175661	0.0163983	0.006534	0.02196	0.0702458	0.913751	0.017873	41.36	0.179933	0.864211	449
2015	411400	Shangqiu	0.0183225	0.0551107	0.0126681	0.0180672	0.007432	0.0169435	0.0670384	0.91481	0.0096736	38.02	0.210634	0.89519	898
2015	411500	Xinyang	0.018298	0.0529405	0.0172128	0.0187821	0.0059494	0.0109963	0.0767063	0.43546	0.004911	42.52	0.199608	0.887257	478
2015	411600	Zhoukou	0.0171796	0.0477011	0.0118142	0.0159197	0.0070092	0.0129582	0.0611414	1.35134	0.0067622	35.95	0.207563	0.704486	1040
2015	411700	Zhumadian	0.0153737	0.0487148	0.0136516	0.0153582	0.0065229	0.013182	0.0650458	1.30238	0.0069123	37	0.212343	0.939371	617
2015	420100	Wuhan	0.0458916	0.379923	0.0588759	0.0811599	0.0065978	0.233289	0.203009	1.62159	0.139178	71.7	0.122694	1.1169	967
2015	420200	Huangshi	0.019841	0.0704428	0.0246484	0.0215245	0.0064878	0.017782	0.146427	1.20597	0.0283506	61.3	0.183827	0.646676	585
2015	420300	Shiyan	0.021102	0.0694504	0.0208442	0.0215503	0.0066785	0.0203776	0.130963	0.994263	0.0182555	52.9	0.236629	0.79624	146
2015	420500	Yichang	0.0218525	0.0875334	0.0356782	0.0192823	0.0066924	0.0258806	0.156051	1.61876	0.0338216	57.15	0.158807	0.517465	187
2015	420600	Xiangyang	0.020601	0.0830012	0.0328626	0.0172944	0.0066708	0.0261735	0.12018	1.59191	0.0270629	57.3	0.172822	0.549595	300
2015	420700	Ezhou	0.0191499	0.0683235	0.0269618	0.0183106	0.0065889	0.0164619	0.122462	1.19801	0.0139706	64.304	0.116259	0.527735	690
2015	420800	Jingmen	0.0202692	0.0580088	0.0254385	0.015039	0.0070029	0.0105285	0.119443	1.43228	0.0345273	54.21	0.162696	0.627593	241
2015	420900	Xiaogan	0.0164477	0.056125	0.0238152	0.0158563	0.0063122	0.0101413	0.0871717	0.653604	0.0228359	53.6	0.199271	0.697089	590
2015	421000	Jingzhou	0.0222019	0.0655936	0.0193271	0.0243429	0.0061071	0.0158165	0.117195	1.16175	0.0154972	51.2	0.162675	0.78032	451
2015	421100	Huanggang	0.0176835	0.05038	0.0185588	0.0151896	0.0055456	0.0110859	0.0796002	0.748952	0.0109561	43.32	0.253858	0.956052	426
2015	421200	Xianning	0.0214603	0.0611885	0.0222084	0.025248	0.0070078	0.0067241	0.0933798	1.03293	0.0268742	49.95	0.185453	0.701379	308
2015	421300	Suizhou	0.0171413	0.0511133	0.0206177	0.0164758	0.0067713	0.0072487	0.0787866	1.5167	0.0103307	47.882	0.194969	0.735546	260
2015	430100	Changsha	0.0363531	0.214041	0.0487009	0.0632532	0.0067161	0.095371	0.155783	1.77663	0.118508	74.38	0.108694	0.884918	575
2015	430200	Zhuzhou	0.0231325	0.092368	0.0288894	0.0251807	0.0067105	0.0315874	0.133334	1.61077	0.0591212	62.1	0.149931	0.61212	358
2015	430300	Xiangtan	0.0237751	0.0906806	0.0263704	0.038865	0.0065133	0.0189319	0.125779	1.18565	0.0501002	58.28	0.134986	0.673172	577
2015	430400	Hengyang	0.0214325	0.0808262	0.0149349	0.0230854	0.0060305	0.0367753	0.107257	2.15805	0.0213065	49.2	0.189069	0.899843	522
2015	430500	Shaoyang	0.0202901	0.0538501	0.0122078	0.0191362	0.0059208	0.0165855	0.0611902	1.06938	0.0141843	41.95	0.31156	1.14087	394
2015	430600	Yueyang	0.024677	0.0679353	0.0210709	0.0201339	0.0056959	0.0210347	0.0943175	2.45935	0.0248879	54.01	0.130204	0.775583	380
2015	430700	Changde	0.020844	0.0605676	0.017917	0.0203595	0.0066007	0.0156903	0.107344	2.83228	0.0184145	47.59	0.157446	0.902145	322
2015	430800	Zhangjiajie	0.024282	0.0535739	0.0132952	0.0260628	0.0070676	0.0071482	0.088106	2.38348	0.0087232	44.61	0.322385	2.88489	179
2015	430900	Yiyang	0.0177002	0.0545244	0.015679	0.0205869	0.0066701	0.0115883	0.0920191	1.75448	0.0170601	46.39	0.20305	0.933982	390
2015	431000	Chenzhou	0.0219426	0.0713413	0.0211658	0.0192292	0.0065075	0.0244385	0.087942	1.47768	0.019687	50.34	0.188273	0.651052	269
2015	431100	Yongzhou	0.0165388	0.0594881	0.013485	0.0213658	0.0067622	0.017875	0.084259	1.42036	0.0091117	44.25	0.249077	1.1418	285
2015	431200	Huaihua	0.0224821	0.0589632	0.0130733	0.0256156	0.0060354	0.0142389	0.0807967	1.99345	0.0042314	42.75	0.262736	1.04398	187
2015	440100	Guangzhou	0.0544385	0.38691	0.0643753	0.0921483	0.0063108	0.224076	0.30923	2.92356	0.0834443	84.22	0.0954518	2.12105	1149
2015	440200	Shaoguan	0.0209177	0.0658743	0.0244264	0.021514	0.0079647	0.0119694	0.120876	1.45445	0.0199887	53.6	0.244798	1.31617	179
2015	440300	Shenzhen	0.0572594	0.31453	0.0599121	0.0289115	0.0072416	0.218465	0.401716	2.95291	0.160809	99.81	0.201205	1.42739	1778
2015	440400	Zhuhai	0.0525616	0.184408	0.0648276	0.0816433	0.0081389	0.0297979	0.315324	1.35277	0.144676	88.13	0.191944	0.966016	647
2015	150100	Hohhot	0.0376335	0.166143	0.0409243	0.0761422	0.0069213	0.0421557	0.13344	2.47511	0.0295577	67.4892	0.116694	2.41839	139
2015	150200	Baotou	0.0230536	0.124312	0.0452613	0.0329591	0.0070352	0.0390567	0.178998	1.67511	0.0516313	82.653	0.105662	1.01095	81
2015	150300	Wuhai	0.0263507	0.0746974	0.0371258	0.0201648	0.0074721	0.0099348	0.186848	1.73952	0.0104723	94.5844	0.189862	0.739344	264
2015	150400	Chifeng	0.0214738	0.0629154	0.0169505	0.0192495	0.0069742	0.0197411	0.106438	1.46123	0.0064825	47.0566	0.222984	0.795023	51
2015	150500	Tongliao	0.0222216	0.0596174	0.0200748	0.020194	0.007274	0.0120747	0.087493	1.5465	0.0023023	46.3471	0.193472	0.694499	54
2015	150600	Ordos	0.0198162	0.09925	0.0525039	0.0235715	0.0078091	0.0153653	0.140261	2.10329	0.0218382	73.126	0.136861	0.719669	18
2015	150700	Hulunbuir	0.0245009	0.0625289	0.0241613	0.0187736	0.0074999	0.0120941	0.197644	1.67047	0.0024427	70.8411	0.234241	0.87874	10
2015	150800	Bayannur	0.0214004	0.0626096	0.0188543	0.0230254	0.009607	0.0111228	0.114302	0.874804	0.0021094	52.5726	0.2586	0.60193	26
2015	150900	Ulanqab	0.0243814	0.0639751	0.0162533	0.0295441	0.0084116	0.0097662	0.124842	1.43818	0.0030306	46.5779	0.348445	0.760552	50
2015	450100	Nanning	0.0324113	0.163072	0.0311006	0.0432595	0.0068644	0.0818475	0.0853924	0.835031	0.0333311	59.3	0.15446	1.259	333
2015	450200	Liuzhou	0.0220411	0.07802	0.0270754	0.0225282	0.0060491	0.0223674	0.127252	1.16386	0.0622188	62.11	0.134741	0.638437	205
2015	450300	Guilin	0.022095	0.0867659	0.0201263	0.0402507	0.0070329	0.0193561	0.0891561	1.14864	0.0372252	46.62	0.184049	0.779815	190
2015	450400	Wuzhou	0.0169684	0.0515845	0.0169972	0.0177386	0.0061047	0.010744	0.073316	1.45782	0.0134925	49.74	0.199083	0.532411	273
2015	450500	Beihai	0.0233105	0.0584226	0.0186347	0.0231358	0.0065315	0.0101206	0.0805911	1.29762	0.0131645	55.34	0.145925	0.627626	515
2015	450600	Fangchenggang	0.0207968	0.0547743	0.0211378	0.0192167	0.00576	0.0086597	0.077803	1.27072	0.0140194	55.13	0.212201	0.543872	154
2015	450700	Qinzhou	0.0151891	0.0498228	0.0162903	0.0167952	0.006053	0.010684	0.0504552	1.46116	0.0100775	37.03	0.202093	0.936418	332
2015	450800	Guigang	0.0156794	0.0462964	0.0125557	0.0216164	0.0045994	0.0075249	0.0532557	1.50648	0.0038678	46.52	0.215417	0.983366	518
2015	450900	Yulin	0.0172448	0.0488366	0.0140706	0.0153375	0.0072547	0.0121739	0.0470684	1.32626	0.0038414	46.51	0.196568	0.867182	554
2015	451000	Baise	0.0157806	0.0524926	0.0141427	0.0240111	0.006374	0.0079647	0.0613767	0.616657	0.0054302	34.1	0.317218	0.58517	114
2015	451100	Hezhou	0.0170889	0.0491607	0.0141198	0.0239177	0.0063754	0.0047479	0.0540316	0.451006	0.0050701	42.63	0.330582	0.934259	204
2015	451200	Hechi	0.0188607	0.0469289	0.0117645	0.0212516	0.0066072	0.0073057	0.0576243	1.06722	0.0067778	35.08	0.420962	1.38597	127
2015	451300	Laibin	0.0157186	0.0434365	0.0118797	0.0175732	0.0058271	0.0081566	0.0577381	1.2035	0.0055825	40.68	0.249813	0.931202	198
2015	451400	Chongzuo	0.0168006	0.053932	0.014679	0.0278758	0.0060794	0.0052977	0.0613767	1.39724	0.005845	36.28	0.2711	0.921183	144
2015	500000	Chongqing	0.0859555	0.317714	0.0278841	0.025458	0.0074082	0.256964	0.144088	0.329126	0.0367722	61.4658	0.241263	1.06047	409
2015	510100	Chengdu	0.0571697	0.263072	0.0393694	0.0508911	0.0068999	0.165912	0.181657	0.639631	0.0749018	73.01	0.135951	1.20764	1013
2015	510300	Zigong	0.0193976	0.0665323	0.0232756	0.0201229	0.0064287	0.0167051	0.0904182	2.55282	0.0256756	47.52	0.15165	0.527873	746
2015	510400	Panzhihua	0.0211926	0.0704235	0.0301155	0.023791	0.0051186	0.0113986	0.18803	1.17756	0.0501188	65.01	0.121759	0.352274	150
2015	510500	Luzhou	0.0177676	0.0623756	0.0190196	0.0169601	0.0055059	0.02089	0.0889092	1.23591	0.0122866	43.71	0.224608	0.469552	414
2015	510600	Deyang	0.0230108	0.0630599	0.0214694	0.0244339	0.0069429	0.0102137	0.121531	1.93943	0.0452633	47.91	0.136739	0.546375	660
2015	510700	Mianyang	0.0234601	0.0868574	0.0223406	0.0268749	0.0062217	0.0314202	0.124304	1.26144	0.0868146	44.92	0.17892	0.676762	269
2015	510800	Guangyuan	0.0228251	0.0583446	0.0149897	0.0222198	0.0070751	0.0140601	0.113478	0.67382	0.0110207	39.36	0.346235	0.770992	187
2015	510900	Suining	0.0171111	0.0491487	0.0159424	0.0160272	0.0065098	0.0106691	0.103463	0.991633	0.0143036	47.09	0.199653	0.505164	712
2015	511000	Neijiang	0.015893	0.0505911	0.0157071	0.0158345	0.0060143	0.0130353	0.09812	2.15007	0.0162419	44.02	0.160554	0.403573	780
2015	511100	Leshan	0.0194073	0.0624589	0.0201676	0.0231703	0.0056798	0.0134412	0.113757	1.64353	0.0160528	45.69	0.178412	0.510602	278
2015	511300	Nanchong	0.0171078	0.0648906	0.0143612	0.0197244	0.0065947	0.0242105	0.0744282	1.13732	0.0060893	41.81	0.243795	0.59329	595
2015	511400	Meishan	0.0180167	0.0503122	0.0153328	0.0190579	0.0056216	0.0102999	0.0786782	1.39561	0.01597	42.42	0.201131	0.505166	489
2015	511500	Yibin	0.0161297	0.0557393	0.0185718	0.0162171	0.0067077	0.0142427	0.0954866	1.48802	0.0225756	43.46	0.201735	0.471536	416
2015	511600	Guangan	0.0182535	0.0513787	0.0143998	0.0205616	0.0080744	0.0083429	0.0715757	1.93602	0.0037483	36.41	0.223911	0.619176	736
2015	511700	Dazhou	0.0169484	0.0490051	0.0137365	0.0179404	0.0062448	0.0110831	0.0709028	1.15158	0.0166717	41.12	0.240111	0.611956	412
2015	511800	Yaan	0.023431	0.0716651	0.0195334	0.036573	0.0062867	0.0092723	0.127286	0.975194	0.0223559	43.78	0.442198	0.531127	103
2015	511900	Bazhong	0.0204793	0.0436577	0.0124742	0.0122906	0.0072167	0.0116763	0.0769574	0.375251	0.0028065	37.7	0.490719	0.784949	309
2015	512000	Ziyang	0.016711	0.0460791	0.0161327	0.0144509	0.0063295	0.0091661	0.0817696	1.98704	0.0059289	34.91	0.170092	0.450389	633
2015	520100	Guiyang	0.034675	0.199699	0.0394736	0.0687863	0.0076749	0.083764	0.155039	0.641165	0.0409533	73.25	0.174158	1.49113	487
2015	520200	Liupanshui	0.0209804	0.0565748	0.0196967	0.0152493	0.0055748	0.0160541	0.0750208	1.18822	0.004661	22.556	0.214113	0.769216	336
2015	520300	Zunyi	0.0216162	0.0622467	0.0178061	0.0216846	0.0072748	0.0154813	0.0750934	1.37145	0.0161622	46.46	0.218328	0.873799	258
2015	520400	Anshun	0.0172135	0.0606962	0.0158059	0.0214809	0.0055914	0.017818	0.064351	1.33276	0.0112095	41.478	0.314984	1.46747	319
2015	530100	Kunming	0.0338941	0.192596	0.0418352	0.0610249	0.0067868	0.0829484	0.15617	0.750638	0.0343518	70.05	0.155113	1.38269	302
2015	530300	Qujing	0.019898	0.046475	0.0135255	0.013035	0.0067151	0.0131996	0.055223	1.31127	0.0127491	44.58	0.219996	0.582876	224
2015	530400	Yuxi	0.0211465	0.0507814	0.0205528	0.0173043	0.0068237	0.0061005	0.0958097	2.52856	0.0103003	47.11	0.179425	0.588225	141
2015	530500	Baoshan	0.0127999	0.0408847	0.0126911	0.0161753	0.0060531	0.0059651	0.0537834	1.20417	0.00344	32	0.348091	1.13448	132
2015	530600	Zhaotong	0.0131482	0.0434691	0.0088717	0.0209532	0.0051303	0.008514	0.0380195	0.858308	0.0009623	29.19	0.572136	0.842529	267
2015	530700	Lijiang	0.0173667	0.0622308	0.0156455	0.0309812	0.0096609	0.0059433	0.0779362	0.361018	0.0082519	35.6	0.497363	1.12695	57
2015	530800	Puer	0.0136628	0.0430846	0.0126795	0.0179137	0.0066833	0.0058082	0.0610074	0.896747	0.0081763	38.86	0.426245	1.07328	55
2015	530900	Lincang	0.0153463	0.0392152	0.0116389	0.0169143	0.0064382	0.0042238	0.0539864	0.703068	0.0061971	36.86	0.403279	1.10112	99
2015	610100	Xian	0.0506794	0.227808	0.0423122	0.0768996	0.0066941	0.101902	0.16622	0.574581	0.147282	75.6789	0.158112	1.62483	808
2015	610200	Tongchuan	0.0167487	0.0517847	0.0185688	0.0185324	0.0067599	0.0079237	0.224303	0.794252	0.003846	61.8363	0.276892	0.567599	216
2015	610300	Baoji	0.0195967	0.0643903	0.0222868	0.0186696	0.0069713	0.0164629	0.118775	0.733382	0.0270333	50.0186	0.147723	0.421457	212
2015	610400	Xianyang	0.019034	0.0754441	0.0180888	0.0276993	0.0070249	0.0226311	0.112632	0.684457	0.0119573	48.997	0.139241	0.472888	518
2015	610500	Weinan	0.018737	0.0783662	0.0152911	0.0172253	0.0068807	0.038969	0.0962066	0.6376	0.0171149	40.7932	0.228062	0.70267	424
2015	610600	Yanan	0.0207666	0.0609755	0.0211125	0.0240154	0.0065142	0.0093303	0.101084	0.446678	0.0214216	55.858	0.263303	0.464418	64
2015	610700	Hanzhong	0.0182661	0.0562429	0.014235	0.0239421	0.0073891	0.010676	0.0974398	1.51568	0.0397427	44.6383	0.2429	0.862594	141
2015	610800	Yulin	0.018914	0.0648347	0.0212252	0.021718	0.0065215	0.0153697	0.104598	1.96803	0.0180754	55.5119	0.177256	0.513289	86
2015	610900	Ankang	0.0192395	0.0526475	0.013005	0.0245759	0.0070043	0.0080548	0.080127	1.5147	0.0155609	42.7748	0.290763	0.585083	130
2015	611000	Shangluo	0.0151331	0.0440979	0.0124629	0.0194227	0.0061256	0.0060872	0.0691767	0.912743	0.0149874	37.6947	0.291929	0.638916	130
2015	620100	Lanzhou	0.0291456	0.206405	0.0373276	0.0918725	0.0056794	0.071526	0.14701	0.98963	0.0495911	80.95	0.164124	1.60632	246
2015	620200	Jiayuguan	0.0247893	0.0604548	0.031205	0.018225	0.0077424	0.0032824	0.202536	0.921852	0.020149	93.42	0.132072	0.712185	68
2015	620300	Jinchang	0.022579	0.0498125	0.023661	0.015387	0.007932	0.0028326	0.158481	0.289184	0.0445464	67.96	0.232381	0.580313	52
2015	620400	Baiyin	0.0170957	0.0490791	0.0162677	0.0176587	0.0060138	0.0091387	0.10944	0.556774	0.0107106	46.53	0.301322	0.931813	86
2015	620500	Tianshui	0.0170306	0.0534283	0.0130892	0.0252901	0.0061023	0.0089466	0.0612137	0.900056	0.0129417	35.3	0.40436	1.45897	257
2015	620600	Wuwei	0.0172078	0.0575958	0.0178312	0.0226485	0.007217	0.009899	0.1175	0.31645	0.01131	35.923	0.412995	1.07422	57
2015	620700	Zhangye	0.0206432	0.064564	0.0174637	0.0254822	0.0148459	0.0067722	0.109112	1.01497	0.0275823	42.19	0.330564	1.53553	31
2015	620800	Pingliang	0.0187756	0.0437423	0.0147876	0.0167156	0.0060416	0.0061974	0.0848446	0.49224	0.0048343	36.268	0.464166	1.61478	209
2015	620900	Jiuquan	0.0183127	0.0693702	0.0280105	0.0206397	0.0066317	0.0140884	0.0852947	0.881085	0.0037584	56.87	0.202268	1.30771	6
2015	621000	Qingyang	0.016035	0.0511033	0.0178047	0.0229821	0.0048229	0.0054937	0.0730312	0.81219	0.0077139	27.91	0.340601	0.641055	98
2015	621100	Dingxi	0.0131463	0.0428706	0.0113579	0.0204425	0.0061288	0.0049404	0.0841778	2.0928	0.0042343	30.4	0.648879	2.42779	154
2015	621200	Longnan	0.0174564	0.054104	0.0122204	0.0205042	0.0043553	0.0170242	0.0514983	0.542545	0.0010252	28.16	0.625232	2.35739	103
2015	630100	Xining	0.0439423	0.103752	0.0342217	0.0351984	0.006197	0.0281352	0.11169	0.785134	0.0280177	68.9	0.247455	1.01312	262
2015	640100	Yinchuan	0.0519446	0.110033	0.033363	0.0482783	0.0076606	0.0207308	0.168603	0.371359	0.041164	75.8	0.207025	0.838148	198
2015	640200	Shizuishan	0.0229336	0.0608152	0.0233836	0.0228068	0.0084303	0.0061948	0.161087	0.814507	0.019198	73.67	0.166194	0.480444	141
2015	640300	Wuzhong	0.0328495	0.0656214	0.0172023	0.0198859	0.0083197	0.0202134	0.0748803	0.415905	0.0110569	45.87	0.387363	0.545309	84
2015	640400	Guyuan	0.0150227	0.0446674	0.012361	0.0221988	0.0056207	0.0044869	0.072996	0.127721	0.0036218	32.35	0.84556	1.91029	115
2015	640500	Zhongwei	0.0215114	0.0583827	0.0165903	0.0304711	0.0079466	0.0033747	0.0777854	0.756112	0.0152888	39.07	0.374708	0.871996	69
2015	650100	Urumqi	0.0323769	0.17807	0.0388687	0.0589362	0.0061502	0.074115	0.210642	1.55456	0.0343649	77.334	0.169728	2.30214	194
2015	650200	Karamay	0.0287287	0.0892127	0.0419123	0.0240287	0.0071688	0.0161028	0.303517	0.810582	0.0264945	99.032	0.142453	0.520699	39
2016	110000	Beijing	0.293706	0.494641	0.061973	0.0511951	0.0074834	0.37399	0.406887	0.817154	0.296475	86.7632	0.249587	4.16563	820
2016	120000	Tianjin	0.197267	0.312685	0.0549716	0.0397134	0.0065983	0.211402	0.225166	1.2952	0.0864799	82.93	0.206841	1.33333	865
2016	130100	Shijiazhuang	0.0412581	0.139767	0.0298598	0.0400411	0.0061604	0.0637061	0.119609	0.814935	0.049527	59.96	0.125869	1.02178	779
2016	130200	Tangshan	0.0301167	0.105574	0.0331503	0.0274892	0.0074679	0.0374665	0.151387	1.62413	0.022966	60.41	0.10111	0.644634	562
2016	130300	Qinhuangdao	0.0303833	0.0988515	0.0245887	0.0458075	0.0075131	0.0209423	0.152486	1.17298	0.0313732	56.13	0.181992	1.46127	380
2016	130400	Handan	0.0242855	0.0901576	0.019726	0.0198299	0.0073642	0.0432374	0.0948445	0.469359	0.014137	53.53	0.159313	0.852244	870
2016	130500	Xingtai	0.0239633	0.070325	0.0164387	0.0223522	0.007698	0.0238363	0.0834112	0.709041	0.0148244	49.83	0.207206	0.842723	636
2016	130600	Baoding	0.0300675	0.0869743	0.0171291	0.0225459	0.007309	0.0399902	0.0821037	0.994945	0.0340948	49.11	0.176023	0.798222	548
2016	130700	Zhangjiakou	0.0246296	0.0818907	0.0198951	0.0273343	0.007173	0.0274886	0.107821	0.303328	0.0098185	54.19	0.283216	1.19319	128
2016	130800	Chengde	0.0241972	0.0712134	0.0215784	0.026438	0.0068929	0.016304	0.104231	0.493626	0.012132	49	0.211149	0.822887	97
2016	130900	Cangzhou	0.0200277	0.0767282	0.0214786	0.0229994	0.0069916	0.0252589	0.0836657	1.24269	0.0131663	50.56	0.142438	0.840895	551
2016	131000	Langfang	0.0379222	0.087584	0.0317514	0.0344834	0.0084461	0.0129033	0.104383	1.1495	0.0310115	56.8	0.188044	1.10279	732
2016	131100	Hengshui	0.0242805	0.0580387	0.0175438	0.0226364	0.00644	0.0114184	0.0808921	1.36808	0.0157152	48.89	0.213197	0.849129	513
2016	210100	Shenyang	0.049015	0.178219	0.0436775	0.0441731	0.007598	0.0827701	0.230918	0.244333	0.0775385	80.7195	0.148815	1.45424	568
2016	210200	Dalian	0.0586352	0.16497	0.0448527	0.0408364	0.0101905	0.0690901	0.236618	0.986176	0.0711141	78.6688	0.12779	1.22724	473
2016	210300	Anshan	0.0265725	0.0749462	0.0228898	0.0237079	0.0070528	0.0212957	0.188614	0.310761	0.0307072	71.3024	0.170949	1.59933	375
2016	210400	Fushun	0.0265837	0.0823193	0.0218887	0.0301789	0.0064812	0.0237705	0.292444	0.477507	0.0175216	74.4125	0.202503	0.851131	191
2016	210500	Benxi	0.0282983	0.0631726	0.0216674	0.0227508	0.0072943	0.0114599	0.314003	0.724349	0.0174711	75.9287	0.179525	1.09756	179
2016	210600	Dandong	0.0270384	0.0634842	0.0193789	0.0259056	0.0055257	0.0126742	0.19228	0.243823	0.0159383	65.6788	0.248931	1.69711	156
2016	210700	Jinzhou	0.0292279	0.0711183	0.0191711	0.0330177	0.0067447	0.0121846	0.182336	1.08432	0.0251514	56.9184	0.210197	1.34181	304
2016	210800	Yingkou	0.0270169	0.0696951	0.0209568	0.0248235	0.0060706	0.0178445	0.182053	0.604463	0.0289646	63.9086	0.171146	1.21732	444
2016	210900	Fuxin	0.0262896	0.0661825	0.0177094	0.031125	0.0071071	0.0102413	0.177972	0.443229	0.017925	59.0074	0.338326	1.81045	183
2016	211000	Liaoyang	0.0260083	0.0632961	0.0200844	0.0248993	0.0070568	0.0112555	0.200097	0.719338	0.0175378	63.8343	0.217931	1.22673	371
2016	211100	Panjin	0.0242121	0.0611354	0.0258053	0.0175764	0.0067688	0.0109849	0.236034	0.337829	0.0194248	78.6943	0.181823	0.932337	321
2016	211200	Tieling	0.0234135	0.0524619	0.0162625	0.0203901	0.006899	0.0089102	0.148902	0.683461	0.0076295	52.9404	0.342039	1.34471	240
2016	211300	Chaoyang	0.022992	0.0540604	0.0149949	0.0224306	0.0069667	0.0096683	0.122459	0.522133	0.005262	47.8929	0.300292	2.0546	173
2016	211400	Huludao	0.0246765	0.0551647	0.0163695	0.0199009	0.0069317	0.0119626	0.133566	1.00583	0.0099705	52.2439	0.288453	1.39125	269
2016	310000	Shanghai	0.490795	0.442262	0.0598091	0.0388513	0.0069642	0.336638	0.327039	1.51331	0.131289	89.015	0.245538	2.33926	2276
2016	320100	Nanjing	0.0712821	0.30128	0.0629787	0.0745789	0.0058287	0.157894	0.240075	1.35729	0.167422	82	0.111762	1.48954	998
2016	320200	Wuxi	0.0505154	0.191027	0.0601128	0.0282101	0.0072914	0.0954133	0.276809	1.94097	0.127685	75.8	0.0941757	1.08771	1046
2016	320300	Xuzhou	0.0307326	0.104169	0.0342605	0.0210069	0.0072113	0.0416909	0.128995	1.56947	0.039189	62.4	0.137383	1.09473	881
2016	320400	Changzhou	0.0399756	0.164908	0.0587862	0.0320037	0.0075795	0.0665385	0.200882	1.75817	0.0811968	71	0.0880018	1.09557	853
2016	320500	Suzhou	0.0650518	0.235351	0.0654435	0.0291344	0.0067146	0.134058	0.315724	1.94757	0.158308	75.5	0.104498	1.0959	774
2016	320600	Nantong	0.0331422	0.137556	0.0443154	0.0181967	0.0073321	0.0677114	0.171389	1.00867	0.0668879	64.4	0.110697	1.01921	727
2016	320700	Lianyungang	0.0279272	0.08177	0.031426	0.0177094	0.0073738	0.0252609	0.11492	0.981349	0.0218442	60.2	0.157005	0.976234	704
2016	320800	Huaian	0.0256582	0.0787082	0.0296355	0.0181559	0.0069036	0.0240133	0.136249	1.27485	0.0134705	59.7	0.158619	1.14732	562
2016	320900	Yancheng	0.0285291	0.0925052	0.0392652	0.01587	0.0068609	0.0305091	0.130074	1.45065	0.0499792	61.6	0.159597	0.971652	491
2016	321000	Yangzhou	0.0327499	0.106019	0.0411141	0.0215665	0.00669	0.0366482	0.15997	1.3798	0.0375716	64.4	0.107649	0.910306	670
2016	321100	Zhenjiang	0.0304894	0.135109	0.0522761	0.031572	0.0075049	0.0437563	0.177924	1.9417	0.13427	69.2	0.0946675	0.97602	709
2016	321200	Taizhou	0.0288241	0.0870517	0.0377138	0.0161147	0.0072048	0.0260184	0.168031	1.31335	0.0534293	63.2	0.109448	0.996819	878
2016	321300	Suqian	0.0256183	0.0646331	0.025398	0.012564	0.0063514	0.0203197	0.0912572	1.31501	0.0233924	57.5	0.180582	0.820994	690
2016	330100	Hangzhou	0.0760197	0.274983	0.0679214	0.0507167	0.0072638	0.149081	0.345871	1.37887	0.154337	76.2	0.124124	1.67188	441
2016	330200	Ningbo	0.0491474	0.195126	0.0581119	0.030142	0.0072074	0.0996648	0.27928	1.70819	0.114301	71.9	0.148421	0.881848	599
2016	330300	Wenzhou	0.0444285	0.127096	0.0352841	0.0214675	0.006775	0.0635695	0.143055	1.50085	0.0667908	69	0.130695	1.367	670
2016	330400	Jiaxing	0.0418652	0.0995907	0.047726	0.0230555	0.0070748	0.0217344	0.22958	1.24521	0.0811286	62.9	0.114495	0.852862	895
2016	330500	Huzhou	0.0343882	0.0930446	0.0423767	0.0198345	0.0073381	0.0234954	0.228293	1.41394	0.113166	60.5	0.126344	0.96177	454
2016	330600	Shaoxing	0.0349609	0.133929	0.0516536	0.0220332	0.007606	0.0526359	0.223712	1.47459	0.0777033	64.3	0.0952376	0.910343	535
2016	330700	Jinhua	0.0415688	0.0919573	0.0426977	0.0191357	0.0072098	0.0229139	0.170946	1.61474	0.046347	65.7	0.147183	1.15202	439
2016	330800	Quzhou	0.027372	0.0789018	0.0373432	0.0219411	0.0065414	0.0130761	0.176053	1.19549	0.0551369	53.7	0.214195	1.06052	290
2016	330900	Zhoushan	0.0367021	0.0983184	0.0491529	0.0288428	0.0069293	0.0133937	0.244812	0.528756	0.0574496	67.5	0.201855	1.1852	666
2016	331000	Taizhou	0.0358692	0.0836447	0.0352891	0.0167705	0.0072896	0.0242955	0.157408	1.68052	0.0550949	61.3	0.131943	1.14897	634
2016	331100	Lishui	0.0294889	0.0830597	0.0308607	0.0321486	0.0071734	0.0128769	0.144612	1.59828	0.0362625	58	0.282317	1.05122	154
2016	350100	Fuzhou	0.0491931	0.161945	0.0432636	0.0398506	0.0073931	0.0714374	0.141549	0.990486	0.0638635	68.5	0.13391	1.20239	540
2016	350200	Xiamen	0.0794012	0.175455	0.0420123	0.0502918	0.0072826	0.075868	0.27252	1.05703	0.0951416	89	0.200472	1.43484	1231
2016	350300	Putian	0.0411344	0.0690708	0.0284411	0.0140916	0.0069761	0.0195619	0.101625	0.934769	0.0174048	58.1	0.113474	0.659533	833
2016	350400	Sanming	0.0294384	0.0706082	0.0317345	0.0229529	0.007152	0.0087686	0.125713	0.973857	0.0239427	57.5	0.136393	0.700399	124
2016	350500	Quanzhou	0.0439028	0.0867036	0.0349302	0.0197089	0.0072536	0.0248109	0.0973883	2.07675	0.0484887	64.5	0.08992	0.659029	660
2016	350600	Zhangzhou	0.0289876	0.0669069	0.0257937	0.0193812	0.0072807	0.0144512	0.0937453	1.48636	0.022959	56.2	0.118114	0.854545	388
2016	350700	Nanping	0.0310325	0.0618676	0.0250233	0.0212115	0.0073935	0.0082393	0.12423	0.641442	0.0252941	54.8	0.171376	0.848363	122
2016	350800	Longyan	0.0395058	0.0758716	0.0352	0.0195677	0.0072965	0.0138074	0.137782	1.13897	0.0267162	53.8	0.144683	0.729269	161
2016	350900	Ningde	0.0300259	0.0527641	0.0230813	0.0156932	0.0069546	0.0070351	0.100567	1.54685	0.0282026	54.4	0.16445	0.657545	260
2016	370100	Jinan	0.056449	0.214362	0.0457213	0.068473	0.0072087	0.0929593	0.21746	1.44754	0.128251	69.46	0.11341	1.62528	792
2016	370200	Qingdao	0.0418217	0.197276	0.04493	0.0365915	0.0070058	0.108749	0.220672	1.5595	0.114559	71.53	0.135133	1.31689	694
2016	370300	Zibo	0.0292167	0.122606	0.0434727	0.0269645	0.0073352	0.0448336	0.178181	1.59114	0.0598781	69.11	0.0948394	0.84032	724
2016	370400	Zaozhuang	0.0211508	0.0693165	0.0225762	0.0179583	0.0074444	0.0213377	0.119257	1.2695	0.031258	55.47	0.115269	0.803864	903
2016	370500	Dongying	0.0302017	0.113914	0.050058	0.0254608	0.0075263	0.0308689	0.177713	1.26909	0.0460437	66.67	0.077062	0.552196	232
2016	370600	Yantai	0.0371417	0.128854	0.0471522	0.0304057	0.0087478	0.0425484	0.193965	1.4273	0.0507195	62.1	0.0980787	0.865746	471
2016	370700	Weifang	0.0308217	0.0946171	0.0336097	0.0262886	0.008099	0.0266199	0.134725	0.936675	0.0505914	58.15	0.123313	0.893087	556
2016	370800	Jining	0.0237507	0.0785862	0.025606	0.020097	0.0077382	0.0251449	0.116779	1.54585	0.0292462	55.25	0.129165	0.960062	764
2016	370900	Taian	0.0232925	0.0810262	0.0261505	0.0234251	0.007354	0.0240965	0.130752	1.13391	0.0394241	59.06	0.0996709	1.04354	729
2016	371000	Weihai	0.0281153	0.121887	0.0544105	0.0274056	0.0084596	0.0316112	0.223623	1.17716	0.0576718	65	0.105411	1.03819	440
2016	371100	Rizhao	0.0254474	0.0757097	0.0292859	0.0194466	0.0089637	0.0180135	0.119472	1.24218	0.0362428	56.86	0.113775	0.943292	549
2016	371300	Linyi	0.024958	0.0870788	0.0243269	0.0177089	0.0081115	0.0369314	0.0910805	1.11005	0.0288456	55.84	0.142628	1.11248	657
2016	371400	Dezhou	0.0227327	0.0709352	0.026629	0.0214002	0.0079779	0.0149281	0.0923713	1.24449	0.0245085	53.77	0.112827	0.879181	566
2016	371500	Liaocheng	0.0200588	0.0701742	0.020012	0.0214378	0.008759	0.0199656	0.0921715	1.61647	0.0322626	48.5	0.124131	0.782134	691
2016	371600	Binzhou	0.0229861	0.0833476	0.0310737	0.0209341	0.0073053	0.0240343	0.124419	1.07567	0.0352816	56.83	0.129768	0.958495	405
2016	371700	Heze	0.0247807	0.0633151	0.0161792	0.0218073	0.0076463	0.0176821	0.0756823	2.30837	0.0231091	47.36	0.167329	0.736688	812
2016	440500	Shantou	0.0259824	0.0755998	0.0257051	0.0138523	0.0080335	0.0280086	0.115631	1.76422	0.0217426	69.11	0.142117	0.877846	2515
2016	440600	Foshan	0.0365261	0.15744	0.0495485	0.0215497	0.0073994	0.0789421	0.215621	2.51248	0.0986634	94.33	0.0806318	0.648834	1036
2016	440700	Jiangmen	0.0444522	0.0880695	0.0335464	0.0201498	0.0072116	0.0271617	0.181491	1.73385	0.0435245	63.85	0.121223	0.937579	412
2016	440800	Zhanjiang	0.0388908	0.0679461	0.0199524	0.0208964	0.0077326	0.0193647	0.0775521	2.51732	0.0105136	39.22	0.147462	1.11664	627
2016	440900	Maoming	0.0191644	0.0521695	0.017806	0.0176243	0.0070021	0.0097368	0.0857313	3.39213	0.0132007	37.51	0.132637	1.07895	696
2016	441200	Zhaoqing	0.0384951	0.0741733	0.0245081	0.0252503	0.0067258	0.017689	0.113778	1.80949	0.0252271	44.83	0.119075	0.767932	294
2016	441300	Huizhou	0.0291773	0.100369	0.0377361	0.015993	0.0084781	0.0381621	0.180839	1.54999	0.0634333	65.08	0.149194	0.763603	319
2016	441400	Meizhou	0.0213044	0.0624241	0.016296	0.0212209	0.0079135	0.0169939	0.0988279	1.84775	0.0132955	45.44	0.367281	1.27195	347
2016	441500	Shanwei	0.0208718	0.0492962	0.0205892	0.0124083	0.0072042	0.0090943	0.0979916	1.23791	0.0114191	54.8	0.249712	0.895281	753
2016	441600	Heyuan	0.020666	0.0557872	0.022924	0.0180623	0.0068854	0.0079154	0.131857	1.3843	0.0040052	42.38	0.327082	1.03858	236
2016	441700	Yangjiang	0.0222963	0.0578525	0.0224529	0.0180228	0.0070984	0.0102783	0.109749	2.36637	0.0084498	48.82	0.152913	1.01927	370
2016	441800	Qingyuan	0.0211644	0.0670159	0.0215151	0.0190289	0.0067754	0.0196965	0.123143	1.36424	0.0129357	49.53	0.218899	1.30958	222
2016	441900	Dongguan	0.0357029	0.209288	0.0387289	0.037872	0.0077528	0.124934	0.291745	2.42973	0.128569	89.34	0.0877735	1.14393	804
2016	442000	Zhongshan	0.0348954	0.106718	0.0541565	0.0248508	0.007903	0.0198078	0.245699	2.21354	0.0799348	87.32	0.114556	0.868818	900
2016	445100	Chaozhou	0.0229133	0.0552618	0.0189503	0.0176533	0.0075379	0.0111204	0.1067	2.71806	0.0178456	63.18	0.150176	0.802798	873
2016	445200	Jieyang	0.0254551	0.0475713	0.0180401	0.0129463	0.0061529	0.0104319	0.0642144	2.13332	0.0109052	48.29	0.133012	0.625875	1355
2016	445300	Yunfu	0.0356037	0.0802152	0.0210021	0.0172373	0.0060989	0.035877	0.0925592	0.917375	0.007216	38.8	0.211903	0.929435	389
2016	460100	Haikou	0.053566	0.135947	0.0373779	0.055503	0.0070604	0.0360061	0.160522	0.739521	0.0206774	77.78	0.159263	4.11147	734
2016	460200	Sanya	0.0560076	0.118522	0.0423445	0.0552953	0.0072451	0.0136366	0.156101	0.584436	0.0148661	73.896	0.264461	3.32779	303
2016	140100	Taiyuan	0.0454045	0.183469	0.043085	0.0619399	0.0069916	0.0714529	0.238688	0.864034	0.0532981	86.6609	0.143479	1.73228	524
2016	140200	Datong	0.0246041	0.0719333	0.0195669	0.0243236	0.0066925	0.0213503	0.179471	0.140652	0.0298163	65.8017	0.278699	1.57859	226
2016	140300	Yangquan	0.0320876	0.0638658	0.0232173	0.021373	0.0063709	0.0129047	0.181467	0.613129	0.0133076	67.1266	0.153694	1.04747	290
2016	140400	Changzhi	0.0252993	0.0656222	0.0237767	0.0227881	0.0063852	0.0126722	0.143359	0.435492	0.0168107	51.2395	0.184453	0.86901	242
2016	140500	Jincheng	0.0352685	0.0547175	0.0222879	0.015885	0.0068243	0.0097202	0.142049	0.488878	0.0188063	58.5178	0.164397	0.801248	232
2016	140600	Shuozhou	0.0250225	0.060856	0.0199117	0.0248712	0.0072097	0.0088633	0.112702	1.02306	0.0216614	55.8538	0.139054	1.18049	154
2016	140700	Jinzhong	0.0247576	0.0898764	0.0204796	0.0480082	0.0066255	0.0147634	0.120946	0.250034	0.0099277	54.07	0.226532	1.09709	201
2016	140800	Yuncheng	0.0462541	0.0603943	0.0155166	0.0252157	0.0067905	0.0128714	0.107286	0.392387	0.0123413	45.248	0.235478	1.29992	357
2016	140900	Xinzhou	0.0329831	0.0613228	0.0163125	0.0269536	0.0077707	0.0102861	0.113297	0.578379	0.0046699	47.8984	0.345676	1.06665	121
2016	141000	Linfen	0.0455601	0.0624191	0.016496	0.0264623	0.0063118	0.0131489	0.123656	0.428186	0.0064063	49.0156	0.258019	0.976804	213
2016	141100	Lvliang	0.0282897	0.068384	0.0167181	0.0215392	0.0069655	0.0231614	0.100137	0.293852	0.0063481	47.7084	0.277152	0.695824	181
2016	220100	Changchun	0.0547974	0.162104	0.0349949	0.0405612	0.0066624	0.079885	0.157905	1.07081	0.0685772	61.8882	0.12872	0.91498	366
2016	220200	Jilin	0.029982	0.18404	0.0309308	0.0304776	0.007076	0.115556	0.162219	0.50318	0.0207701	59.5088	0.154966	1.0967	153
2016	220300	Siping	0.0303598	0.0616555	0.0211769	0.0257752	0.0066599	0.0080412	0.134577	1.7116	0.015215	48.4468	0.218856	0.904179	223
2016	220400	Liaoyuan	0.0227854	0.0548255	0.023766	0.017925	0.006837	0.0062971	0.15063	1.14355	0.0058362	54.225	0.14447	0.613569	235
2016	220500	Tonghua	0.0261836	0.0679821	0.0337247	0.0186604	0.0066228	0.0089743	0.258242	0.0732611	0.0096095	56.9046	0.273185	0.909644	141
2016	220600	Baishan	0.023695	0.057967	0.025878	0.01964	0.0061882	0.0062608	0.209275	0.641439	0.0050512	74.4216	0.256676	0.682528	71
2016	220700	Songyuan	0.0233556	0.0539172	0.0241858	0.014408	0.0072161	0.0081073	0.126883	1.30189	0.0041572	44.188	0.135317	0.998091	131
2016	220800	Baicheng	0.02289	0.0575037	0.0199879	0.0246057	0.0064185	0.0064915	0.146075	0.634151	0.0038248	50.8876	0.317751	0.890807	76
2016	230100	Harbin	0.0464231	0.173134	0.0310378	0.0431603	0.0075172	0.0914192	0.142596	1.02419	0.0711125	63.9	0.143617	1.85296	180
2016	230200	Qiqihar	0.0367465	0.0744547	0.0157615	0.0206739	0.0065247	0.0314945	0.172627	1.36157	0.0093368	38.42	0.500287	1.5034	129
2016	230300	Jixi	0.02524	0.050511	0.016506	0.0170146	0.0060175	0.0109728	0.170197	1.12487	0.0011361	68.588	0.331652	1.65142	81
2016	230400	Hegang	0.0212367	0.0452511	0.0173368	0.0142625	0.0060931	0.0075586	0.199114	0.619627	0.0014157	81.7	0.402604	1.19726	72
2016	230500	Shuangyashan	0.0255549	0.0532248	0.0165674	0.0208789	0.0066141	0.0091644	0.157809	0.932022	0.0045366	64.68	0.307315	1.88683	66
2016	230600	Daqing	0.0294403	0.100371	0.0296659	0.0277517	0.0062346	0.0367182	0.126207	1.78197	0.0237564	67.724	0.10097	0.655609	131
2016	230700	Yichun	0.0236313	0.0408245	0.010856	0.0140622	0.0069438	0.0089624	0.226376	0.727713	0.0044784	85.244	0.505276	1.93046	37
2016	230800	Jiamusi	0.026039	0.0694497	0.0208144	0.0284155	0.0071944	0.0130254	0.107165	1.84312	0.0088854	52.47	0.279537	2.20112	73
2016	230900	Qitaihe	0.0219484	0.0438505	0.0140609	0.0156396	0.0081007	0.0060493	0.139842	0.810747	0.0094912	71.464	0.423203	1.33598	128
2016	231000	Mudanjiang	0.0239228	0.0682419	0.0199808	0.0259316	0.0060377	0.0162918	0.129881	1.28971	0.0071891	53.728	0.189319	1.33623	68
2016	231100	Heihe	0.0239606	0.0513521	0.0149619	0.0232959	0.0072407	0.0058535	0.0839737	1.62493	0.0014811	58.16	0.36188	2.52174	25
2016	231200	Suihua	0.0186344	0.0502753	0.0125771	0.0187124	0.0065117	0.0124743	0.0840561	2.2855	0.0018002	37.196	0.288575	1.39506	157
2016	340100	Hefei	0.0475992	0.243772	0.0757808	0.0608893	0.0067178	0.100385	0.136452	0.579937	0.102301	72.05	0.137042	0.887377	627
2016	340200	Wuhu	0.031813	0.154458	0.073761	0.0373746	0.0071828	0.0361394	0.134177	0.789809	0.127801	63.46	0.151676	0.701786	638
2016	340300	Bengbu	0.023822	0.0888229	0.0380514	0.0228282	0.0069439	0.0209995	0.101391	0.896855	0.0519674	53.74	0.193426	0.946758	637
2016	340400	Huainan	0.0249154	0.0781668	0.0209952	0.0321893	0.0068001	0.0181822	0.110679	0.554408	0.0300255	62.05	0.22618	0.859657	952
2016	340500	Maanshan	0.0263422	0.0997602	0.0439465	0.029835	0.0070983	0.0188806	0.137034	0.479815	0.0736124	66.49	0.143059	0.703791	565
2016	340600	Huaibei	0.0234699	0.0608143	0.0191751	0.0216016	0.0072965	0.0127412	0.125107	0.331353	0.0309872	62.13	0.178535	0.63809	793
2016	340700	Tongling	0.021876	0.103056	0.0468279	0.0343348	0.0074822	0.014411	0.150673	0.804452	0.0634011	54.14	0.157834	0.594622	613
2016	340800	Anqing	0.0252729	0.0746113	0.0243887	0.0200526	0.0072034	0.0229669	0.0871248	0.723163	0.0206515	47.19	0.220191	0.841651	404
2016	341000	Huangshan	0.0247562	0.0761963	0.0292163	0.0294702	0.0075016	0.0100081	0.113711	0.303638	0.0346318	49.56	0.2965	1.32107	153
2016	341100	Chuzhou	0.0316858	0.0760021	0.0252603	0.0219854	0.0072798	0.0214766	0.0822979	0.71084	0.0373533	50.4	0.235344	0.692818	333
2016	341200	Fuyang	0.0181681	0.0648524	0.0159214	0.0204208	0.0066743	0.0218359	0.0497944	1.43158	0.011506	40.24	0.310876	0.97135	1008
2016	341300	Suzhou	0.0245414	0.0543615	0.0194194	0.0147624	0.0065791	0.0136006	0.0523919	0.615668	0.0084599	40.03	0.230317	1.12862	659
2016	341500	Luan	0.0218699	0.0585697	0.0184816	0.0196623	0.0070464	0.0133793	0.0632014	0.179744	0.0102174	43.99	0.308741	0.84459	391
2016	341600	Bozhou	0.0265505	0.0530887	0.0150341	0.0173916	0.0070671	0.0135957	0.0452519	1.42767	0.0170196	38.28	0.2663	1.07388	749
2016	341700	Chizhou	0.0232008	0.0663725	0.0219859	0.0276707	0.0068611	0.0098547	0.0751747	0.613105	0.0259847	52.3	0.25296	1.00868	192
2016	341800	Xuancheng	0.0265642	0.0780296	0.0335433	0.018668	0.0077205	0.0180979	0.106598	0.457784	0.063297	52.14	0.240846	0.852538	227
2016	360100	Nanchang	0.0423966	0.169722	0.0408007	0.0570827	0.0077201	0.0641191	0.128594	0.625304	0.0326623	72.29	0.133928	0.808796	708
2016	360200	Jingdezhen	0.0227922	0.06318	0.02317	0.0248292	0.0068071	0.0083736	0.137264	1.02666	0.0204323	64.79	0.206872	0.668107	318
2016	360300	Pingxiang	0.0224516	0.0615325	0.0287001	0.018022	0.007522	0.0072882	0.14227	0.309433	0.0151372	67.03	0.200365	0.714364	517
2016	360400	Jiujiang	0.025288	0.0782609	0.0228828	0.0254841	0.0068375	0.0230566	0.100643	0.746005	0.0137919	52.1777	0.222058	0.784793	260
2016	360500	Xinyu	0.0300953	0.081558	0.0331514	0.0306996	0.0080275	0.0096796	0.11399	1.17611	0.0275151	68.86	0.147609	0.802381	392
2016	360600	Yingtan	0.0208934	0.0571747	0.0292621	0.0157279	0.0078356	0.0043491	0.107542	1.21551	0.0441967	57.48	0.184125	0.588347	360
2016	360700	Ganzhou	0.0270041	0.0809949	0.0208115	0.0222495	0.0066074	0.0313266	0.068542	1.00515	0.0134424	47.1269	0.306648	1.0377	245
2016	360800	Jian	0.021798	0.0613722	0.0211247	0.0175992	0.0066546	0.0159938	0.0834058	0.587162	0.0141886	47.758	0.262152	0.732426	209
2016	360900	Yichun	0.0217446	0.0635798	0.02297	0.0186935	0.0072849	0.0146313	0.0825199	1.01663	0.015923	46.5096	0.244029	0.874861	319
2016	361000	Fuzhou	0.0197866	0.0699213	0.0217028	0.0210374	0.0075202	0.019661	0.0882014	0.669496	0.0093006	46.65	0.257935	0.714725	210
2016	361100	Shangrao	0.02273	0.062791	0.017228	0.0184742	0.0075822	0.0195067	0.0788095	0.867354	0.0099735	48.91	0.272628	0.856685	339
2016	410100	Zhengzhou	0.0475673	0.201802	0.0383183	0.0514954	0.0071634	0.104825	0.155106	1.11871	0.115486	72.43	0.16287	1.09596	1144
2016	410200	Kaifeng	0.0243519	0.0648175	0.0186622	0.0223527	0.0053874	0.0184151	0.0834674	1.26665	0.016094	45.86	0.168524	1.05835	868
2016	410300	Luoyang	0.0284366	0.0903388	0.0297432	0.0245373	0.0068241	0.0292343	0.118183	0.940995	0.0547705	55.74	0.135314	1.00192	493
2016	410400	Pingdingshan	0.0189916	0.0635656	0.0201367	0.0209325	0.0065812	0.015915	0.114424	0.909651	0.0573609	48.81	0.151035	0.841762	714
2016	410500	Anyang	0.0232762	0.062435	0.0200931	0.0189102	0.0066275	0.0168042	0.10071	0.885604	0.012365	47.39	0.143722	0.871656	850
2016	410600	Hebi	0.0203795	0.0500035	0.0214547	0.0155285	0.0065448	0.0064752	0.0977614	0.90669	0.0136811	56.08	0.150041	0.410367	782
2016	410700	Xinxiang	0.0325568	0.0703783	0.0197125	0.0245079	0.0071749	0.0189831	0.101179	0.710699	0.0349405	51.13	0.150307	0.810129	736
2016	410800	Jiaozuo	0.0233131	0.0722822	0.0260639	0.0272536	0.0064743	0.0124905	0.123845	0.888681	0.0407452	56.78	0.103968	0.579116	920
2016	410900	Puyang	0.032304	0.0519425	0.0181873	0.0150539	0.0065968	0.0121044	0.086781	0.95932	0.0196658	42.55	0.15289	0.622169	1035
2016	411000	Xuchang	0.0226306	0.0604224	0.0234509	0.0174326	0.0069959	0.012543	0.0902429	1.38985	0.038112	48	0.111477	0.583985	1016
2016	411100	Luohe	0.0120477	0.0568517	0.0204772	0.0177131	0.0066565	0.012005	0.116635	1.08069	0.0252976	48.76	0.165765	0.434964	1034
2016	411200	Sanmenxia	0.0359433	0.0606816	0.0274478	0.0189267	0.0072737	0.0070335	0.130991	0.314775	0.0187096	52.06	0.1409	0.605417	217
2016	411300	Nanyang	0.024139	0.0672933	0.0194373	0.0172179	0.0070192	0.0236189	0.0708319	0.75667	0.0165299	43.32	0.176176	0.905251	449
2016	411400	Shangqiu	0.0239466	0.0610425	0.0136726	0.019778	0.0075485	0.0200434	0.0646374	0.758985	0.0094018	39.81	0.212368	0.945678	915
2016	411500	Xinyang	0.027539	0.0539585	0.01674	0.0195602	0.0059889	0.0116695	0.0758394	0.642986	0.0057601	44.12	0.198678	0.974968	497
2016	411600	Zhoukou	0.0212309	0.0496688	0.0125041	0.0162581	0.0071386	0.013768	0.0629215	1.1994	0.0066047	37.26	0.210047	0.736453	1042
2016	411700	Zhumadian	0.0225985	0.0540816	0.0155689	0.0161272	0.0066939	0.015692	0.074888	1.12711	0.0064227	38.5	0.209845	1.0158	621
2016	420100	Wuhan	0.0565907	0.390398	0.0631651	0.066068	0.0067179	0.254447	0.201971	1.57037	0.148991	79.77	0.127989	1.20419	968
2016	420200	Huangshi	0.0231228	0.0765321	0.0287119	0.0215506	0.0066085	0.0196613	0.155392	1.01509	0.028886	61.9	0.170449	0.651466	586
2016	420300	Shiyan	0.0237092	0.0702141	0.0220919	0.0214377	0.0068379	0.0198464	0.12611	0.877043	0.0173306	54.1	0.225686	0.842315	146
2016	420500	Yichang	0.0260027	0.0917043	0.0384446	0.0198394	0.0069138	0.0265068	0.149667	1.45467	0.0339691	58.46	0.143413	0.559497	188
2016	420600	Xiangyang	0.0236134	0.0866223	0.0342887	0.0176082	0.0068641	0.0278612	0.119211	1.4249	0.0266229	58.5	0.17316	0.594585	299
2016	420700	Ezhou	0.0262377	0.0779046	0.036746	0.018112	0.0066455	0.0164011	0.128778	0.993229	0.01519	64.904	0.125575	0.61208	690
2016	420800	Jingmen	0.0232201	0.0665018	0.0281158	0.0170742	0.0073895	0.0139223	0.120863	1.22721	0.0354721	56.01	0.162235	0.656521	241
2016	420900	Xiaogan	0.0205128	0.0610865	0.0250291	0.0159767	0.0066219	0.0134589	0.0882229	0.493738	0.0227442	54.92	0.225231	0.71232	586
2016	421000	Jingzhou	0.0265587	0.070361	0.0233589	0.0247916	0.0062633	0.0159472	0.106138	0.928588	0.0154547	53.1	0.222791	0.825088	441
2016	421100	Huanggang	0.0215046	0.0522029	0.0199168	0.0159893	0.0059468	0.0103501	0.0822459	0.562721	0.0099151	44.52	0.262165	1.03484	427
2016	421200	Xianning	0.025657	0.0635158	0.0241651	0.0248912	0.0070366	0.0074228	0.096995	0.657291	0.027488	51.2	0.195139	0.74979	309
2016	421300	Suizhou	0.0201054	0.0536551	0.0217166	0.0171413	0.007059	0.007738	0.080489	1.15088	0.0103084	49.232	0.17217	0.785928	257
2016	430100	Changsha	0.0458725	0.203398	0.0503674	0.0569613	0.0067587	0.0893103	0.161747	1.71067	0.118449	75.99	0.111301	0.991084	582
2016	430200	Zhuzhou	0.0267448	0.0985122	0.0291217	0.0240787	0.0068134	0.0384986	0.130497	1.40231	0.0592503	64.09	0.162844	0.738014	360
2016	430300	Xiangtan	0.0275179	0.0893019	0.0289684	0.0357443	0.0067468	0.0178424	0.139431	0.95712	0.0551717	60.25	0.146019	0.757889	577
2016	430400	Hengyang	0.0217921	0.0846572	0.0167304	0.0239098	0.0062934	0.0377238	0.120824	1.91159	0.0203204	51.07	0.18907	1.04455	524
2016	430500	Shaoyang	0.0304016	0.0719072	0.0135622	0.0202857	0.0062581	0.0318013	0.0596925	0.9252	0.0145042	43.99	0.31371	1.21334	397
2016	430600	Yueyang	0.0244133	0.0699704	0.0237113	0.0206924	0.0058533	0.0197136	0.100616	2.28029	0.0253903	55.62	0.139001	0.875264	381
2016	430700	Changde	0.0246435	0.065235	0.0198349	0.0208093	0.0065494	0.0180416	0.110479	2.50061	0.0183405	49.55	0.156762	1.04464	322
2016	430800	Zhangjiajie	0.0245927	0.059504	0.0158246	0.0280015	0.0070893	0.0085886	0.0919532	1.94961	0.0086199	46.06	0.292857	3.16996	179
2016	430900	Yiyang	0.0202912	0.060653	0.0173796	0.0207878	0.0066208	0.0158647	0.0957502	1.53004	0.0177214	47.87	0.207872	1.05634	392
2016	431000	Chenzhou	0.0214647	0.0753642	0.0229764	0.020267	0.0077529	0.0243677	0.0898877	1.22579	0.0195432	52.25	0.183323	0.732424	273
2016	431100	Yongzhou	0.0186915	0.0637633	0.0149726	0.0226325	0.0068186	0.0193397	0.0859903	1.18279	0.0086207	46.3	0.254965	1.27189	283
2016	431200	Huaihua	0.0316172	0.0662966	0.014761	0.0266197	0.006487	0.0184287	0.0885018	1.80287	0.0068272	44.28	0.267521	1.24143	188
2016	440100	Guangzhou	0.0700877	0.369311	0.0686955	0.0703584	0.0063221	0.223935	0.319554	2.80187	0.0921356	84.35	0.0994374	2.35724	1162
2016	440200	Shaoguan	0.0230738	0.0680553	0.0241866	0.0228852	0.0081018	0.0128816	0.12825	1.35782	0.0199075	53.87	0.219977	1.35371	180
2016	440300	Shenzhen	0.0704145	0.334716	0.0743698	0.0305383	0.0073511	0.222457	0.402792	2.92696	0.174599	99.85	0.216033	1.50464	1895
2016	440400	Zhuhai	0.0623934	0.180704	0.0746879	0.0654373	0.0079559	0.0326223	0.318625	1.27374	0.159577	88.25	0.187371	1.02144	647
2016	150100	Hohhot	0.0459399	0.161097	0.0450261	0.064843	0.0068321	0.0443959	0.138578	2.29383	0.0298005	68.2002	0.132334	2.45999	139
2016	150200	Baotou	0.0280422	0.130097	0.0482855	0.0351092	0.007148	0.0395541	0.183292	1.53926	0.0471015	82.9711	0.107135	1.07047	81
2016	150300	Wuhai	0.0279377	0.0723497	0.0335757	0.0208887	0.0078695	0.0100159	0.215438	1.82925	0.0105076	94.6265	0.232991	0.752386	258
2016	150400	Chifeng	0.0253362	0.0683242	0.0183978	0.0205935	0.0071782	0.0221547	0.108167	1.31678	0.0062257	48.2904	0.226997	0.805957	51
2016	150500	Tongliao	0.0242318	0.0635634	0.0208765	0.0210077	0.0081537	0.0135254	0.101136	1.39448	0.0024094	47.539	0.183687	0.725224	58
2016	150600	Ordos	0.0238581	0.102139	0.0546313	0.0235458	0.0081653	0.015797	0.137308	2.08053	0.0213109	73.5416	0.127127	0.751212	18
2016	150700	Hulunbuir	0.0266224	0.0615749	0.0249438	0.0185631	0.0082445	0.0098238	0.210723	1.26195	0.0023514	71.5184	0.254637	0.895456	10
2016	150800	Bayannur	0.026042	0.0656014	0.0203501	0.0239618	0.0106354	0.0106539	0.120752	0.772274	0.0022814	53.428	0.257683	0.634137	27
2016	150900	Ulanqab	0.0277465	0.0645775	0.0175345	0.0300802	0.0085073	0.0084557	0.115709	1.24566	0.0028698	47.8521	0.322864	0.761934	51
2016	450100	Nanning	0.042054	0.155902	0.0319821	0.0348012	0.0068586	0.0822602	0.0942111	0.707654	0.0349482	60.2	0.1585	1.31854	332
2016	450200	Liuzhou	0.0267504	0.0838826	0.029383	0.0234147	0.0059836	0.025101	0.133004	0.989009	0.0552343	63.01	0.137087	0.686613	208
2016	450300	Guilin	0.0266892	0.0902056	0.0218426	0.0411266	0.0070714	0.0201651	0.0913792	0.896814	0.0374862	47.61	0.194192	0.847344	192
2016	450400	Wuzhou	0.0202055	0.0536512	0.0174136	0.0181134	0.006296	0.0118281	0.0793217	1.19772	0.0129477	50.59	0.193923	0.532344	277
2016	450500	Beihai	0.026375	0.0664491	0.0247635	0.0242134	0.0067831	0.0106889	0.0788259	1.18526	0.0158636	56.29	0.149065	0.611859	521
2016	450600	Fangchenggang	0.0234037	0.0574813	0.0229494	0.0211282	0.0054987	0.0079049	0.0810602	1.22061	0.0141891	56.36	0.188747	0.536402	156
2016	450700	Qinzhou	0.0184561	0.0529282	0.0164054	0.0176615	0.0062835	0.0125776	0.060282	1.40169	0.0081799	37.8	0.176098	0.828036	333
2016	450800	Guigang	0.019238	0.0478181	0.0120517	0.0222734	0.0047556	0.0087375	0.0665332	1.39055	0.0038136	47.96	0.22169	0.954645	522
2016	450900	Yulin	0.0218509	0.0503723	0.0149837	0.0160537	0.0071139	0.0122211	0.0464209	1.10244	0.0112417	47.27	0.204366	0.918224	547
2016	451000	Baise	0.0200805	0.0556485	0.0149907	0.0244878	0.0066204	0.0095496	0.0588511	0.666156	0.0053283	35.19	0.306161	0.567173	115
2016	451100	Hezhou	0.0198398	0.0508126	0.0139268	0.0245194	0.0067288	0.0056375	0.0621258	0.487939	0.0058795	43.98	0.310988	0.922832	204
2016	451200	Hechi	0.0219253	0.0475062	0.0122478	0.0221127	0.0061595	0.0069859	0.0592855	0.954407	0.00694	36.06	0.440912	1.53371	127
2016	451300	Laibin	0.0193696	0.0466022	0.0123649	0.019549	0.0059756	0.0087127	0.0653995	1.02349	0.0055139	42.19	0.270938	1.00777	199
2016	451400	Chongzuo	0.0197113	0.0533024	0.0145052	0.0285963	0.005403	0.0047978	0.0735377	1.17718	0.0066069	37.21	0.264774	0.926264	144
2016	500000	Chongqing	0.0977928	0.346136	0.0302415	0.0277553	0.00792	0.280219	0.148875	0.817168	0.0459388	63.3441	0.225574	1.08109	408
2016	510100	Chengdu	0.0618265	0.314267	0.0415263	0.0458246	0.0070428	0.219873	0.196752	0.618916	0.0707043	74.01	0.131131	1.2354	1026
2016	510300	Zigong	0.0220403	0.0669261	0.0214927	0.0212661	0.0064164	0.0177506	0.0932697	2.36113	0.0259535	48.52	0.145438	0.546229	743
2016	510400	Panzhihua	0.0219957	0.0728877	0.0311288	0.0254805	0.0053127	0.0109658	0.178051	1.17051	0.0436981	65.78	0.120266	0.370496	150
2016	510500	Luzhou	0.0222455	0.0682361	0.0206878	0.0180804	0.0059829	0.0234852	0.098509	0.968821	0.0122643	44.68	0.227522	0.488832	412
2016	510600	Deyang	0.0244124	0.0644134	0.0224942	0.0251662	0.0064009	0.0103522	0.12552	1.76615	0.0464379	49.02	0.129609	0.619815	659
2016	510700	Mianyang	0.0281344	0.0865796	0.0236112	0.0266846	0.0064517	0.029832	0.128848	1.13534	0.0865575	45.9	0.183041	0.769536	269
2016	510800	Guangyuan	0.0255131	0.0608265	0.0164831	0.0228468	0.0071979	0.0142987	0.124138	0.606052	0.0108641	40.36	0.34924	0.800773	186
2016	510900	Suining	0.0222938	0.0504793	0.0177548	0.013416	0.0066194	0.0126891	0.104349	0.575511	0.0112681	48.83	0.198318	0.612326	712
2016	511000	Neijiang	0.0187336	0.0521447	0.0156805	0.0173894	0.0062032	0.0128716	0.0996842	2.11433	0.0156751	44.94	0.154298	0.474016	779
2016	511100	Leshan	0.0241251	0.0652405	0.0203046	0.0254093	0.0059004	0.0136264	0.119205	1.64321	0.0171841	46.72	0.182737	0.64695	278
2016	511300	Nanchong	0.021783	0.066954	0.0153812	0.0209426	0.0068893	0.0237409	0.0959777	0.999895	0.0238148	42.96	0.258675	0.704299	595
2016	511400	Meishan	0.0238469	0.0538875	0.0166361	0.0212728	0.0059446	0.0100338	0.0861879	1.28434	0.0167933	43.49	0.193344	0.61477	489
2016	511500	Yibin	0.0191444	0.0652377	0.0195533	0.0174233	0.0055912	0.0226697	0.104161	1.28394	0.0229963	44.6	0.20492	0.566509	419
2016	511600	Guangan	0.021214	0.0554636	0.0169802	0.0217209	0.0083588	0.0084035	0.0753258	1.21176	0.0045289	37.53	0.225877	0.630906	736
2016	511700	Dazhou	0.0206673	0.0519547	0.0150825	0.0184958	0.0068284	0.011548	0.0700875	0.873224	0.0151007	42.32	0.248165	0.891215	412
2016	511800	Yaan	0.0261139	0.0683457	0.0188686	0.0347041	0.0066338	0.008139	0.135165	0.844882	0.0218639	45.48	0.277907	0.609436	102
2016	511900	Bazhong	0.0271264	0.0478386	0.0143363	0.0130571	0.0066389	0.0138062	0.081408	0.465013	0.002815	38.88	0.490563	0.790862	308
2016	512000	Ziyang	0.0204679	0.0468596	0.0163886	0.0156582	0.0065509	0.0082619	0.0880861	1.08608	0.008177	35.61	0.199657	0.54086	631
2016	520100	Guiyang	0.0420714	0.165153	0.043412	0.0490529	0.0077199	0.0649687	0.156898	0.504834	0.0406756	74.16	0.166343	1.47824	489
2016	520200	Liupanshui	0.0207636	0.0598579	0.0228953	0.0173584	0.0069105	0.0126937	0.0780583	0.993493	0.0058744	22.565	0.218083	0.800358	339
2016	520300	Zunyi	0.0277949	0.0684126	0.0206509	0.0226143	0.0072936	0.0178534	0.0831611	1.20848	0.0157329	49.78	0.217438	0.912935	262
2016	520400	Anshun	0.021051	0.0549885	0.0167448	0.0206213	0.0057174	0.0119048	0.06567	1.13126	0.011439	44.808	0.317371	1.542	324
2016	530100	Kunming	0.0430185	0.204355	0.0447253	0.0568294	0.0068946	0.0959056	0.166467	0.657557	0.0356333	71.05	0.160091	1.46931	293
2016	530300	Qujing	0.0268959	0.0491989	0.0149492	0.0140903	0.0065647	0.0135946	0.0668363	1.05248	0.0125483	45.58	0.225421	0.632246	222
2016	530400	Yuxi	0.0198267	0.056222	0.0228693	0.0179378	0.0070853	0.0083294	0.0971753	1.9461	0.0117323	48.93	0.177876	0.717266	142
2016	530500	Baoshan	0.0149493	0.0445171	0.0137495	0.0165722	0.0064602	0.0077351	0.0614967	0.953886	0.0041088	33.81	0.346682	1.15907	132
2016	530600	Zhaotong	0.0161434	0.0450083	0.008559	0.0209499	0.0052373	0.0102595	0.0394761	0.663827	0.0009498	31.49	0.535657	0.913002	268
2016	530700	Lijiang	0.0196374	0.0645442	0.0172126	0.0318716	0.0094021	0.0060482	0.077684	0.158814	0.0039227	37.43	0.485216	1.17682	57
2016	530800	Puer	0.0149622	0.0460646	0.0141107	0.018645	0.0068054	0.0065037	0.0714052	0.723183	0.0075507	40.66	0.432951	1.12518	55
2016	530900	Lincang	0.0186042	0.0421917	0.0130823	0.0176348	0.0068028	0.0046719	0.0610045	0.1471	0.0055574	38.97	0.387407	1.13223	100
2016	610100	Xian	0.0645759	0.226353	0.0441211	0.0648299	0.0067639	0.110638	0.169857	0.533947	0.140898	76.6504	0.150631	1.74174	817
2016	610200	Tongchuan	0.0203192	0.0553869	0.019816	0.0210022	0.0067294	0.0078391	0.224773	0.351753	0.0063136	62.3794	0.310876	0.778805	218
2016	610300	Baoji	0.0241471	0.0721602	0.026916	0.0193545	0.0070429	0.0188467	0.118666	0.166603	0.029606	51.5871	0.146489	0.434892	213
2016	610400	Xianyang	0.0247936	0.0780049	0.0212302	0.0285958	0.0071355	0.0210431	0.116177	0.241792	0.0135917	50.4388	0.141748	0.476955	521
2016	610500	Weinan	0.0240336	0.0828434	0.0167604	0.0187009	0.0068757	0.0405068	0.0991149	0.253694	0.017115	42.597	0.236804	0.844449	427
2016	610600	Yanan	0.0233387	0.0640191	0.0208848	0.026596	0.0068138	0.0097213	0.103289	0.377376	0.0206182	57.1462	0.302281	0.681064	64
2016	610700	Hanzhong	0.0228136	0.0587351	0.0158062	0.0247043	0.0074356	0.0107884	0.103969	1.30166	0.0394052	46.0314	0.242261	0.920794	141
2016	610800	Yulin	0.0251752	0.0707878	0.02499	0.0222034	0.0073155	0.0162791	0.109702	1.92705	0.0086993	56.9202	0.169896	0.553209	87
2016	610900	Ankang	0.0236858	0.0568242	0.0153909	0.0261443	0.0071412	0.0081403	0.0806275	1.27055	0.0172617	44.3211	0.293999	0.648214	129
2016	611000	Shangluo	0.0179597	0.0461952	0.0138373	0.0205296	0.0060659	0.0057624	0.0687545	0.726526	0.0148051	39.8272	0.275962	0.620839	130
2016	620100	Lanzhou	0.0373911	0.18735	0.0400594	0.0667491	0.0062173	0.0743245	0.151394	0.83498	0.0486068	81.01	0.187331	1.78962	239
2016	620200	Jiayuguan	0.0277217	0.0672827	0.0329946	0.0228319	0.0079428	0.0035134	0.206597	0.226407	0.0245846	93.44	0.158244	1.46974	67
2016	620300	Jinchang	0.0285584	0.0513484	0.0238982	0.0164266	0.0081596	0.002864	0.160965	0.280094	0.0483236	69.09	0.276503	0.796647	51
2016	620400	Baiyin	0.022404	0.0534133	0.0178579	0.0193243	0.006202	0.0100293	0.112336	0.290755	0.0117072	47.91	0.363517	1.13481	86
2016	620500	Tianshui	0.0208955	0.0562481	0.0142983	0.0259518	0.0063059	0.0096923	0.062178	0.635608	0.0124706	37.64	0.425961	1.58004	258
2016	620600	Wuwei	0.0216192	0.0593007	0.0193015	0.0213713	0.0071732	0.0114547	0.0944003	0.47587	0.0122759	37.723	0.381034	1.07004	57
2016	620700	Zhangye	0.0236912	0.0678874	0.019639	0.0269366	0.0156072	0.0057046	0.113938	0.838856	0.0245623	43.93	0.363785	1.70153	31
2016	620800	Pingliang	0.0267577	0.0472938	0.0154954	0.0190072	0.0064076	0.0063837	0.0883046	0.550156	0.0109115	37.8	0.470732	1.90278	209
2016	620900	Jiuquan	0.0228513	0.0803993	0.0288622	0.0215519	0.0068476	0.0231375	0.103084	0.962415	0.0042976	58.67	0.220851	1.42669	6
2016	621000	Qingyang	0.0192985	0.0541772	0.0182536	0.0241268	0.0054823	0.0063145	0.0778426	0.863263	0.0075284	29.602	0.360024	0.779116	99
2016	621100	Dingxi	0.0175085	0.0480794	0.0153774	0.0216459	0.0061397	0.0049163	0.0874014	0.542188	0.0041126	31.9	0.605604	2.34445	154
2016	621200	Longnan	0.0184349	0.0433143	0.0134934	0.019597	0.0045304	0.0056935	0.0494432	0.460144	0.0015913	30.48	0.613273	2.62865	103
2016	630100	Xining	0.0709082	0.103282	0.0355268	0.0316565	0.0064471	0.0296522	0.125922	0.687708	0.027476	70	0.230582	1.02976	270
2016	640100	Yinchuan	0.0519683	0.111499	0.0361457	0.0470311	0.0078588	0.0204631	0.175255	0.694464	0.0491076	75.696	0.204655	0.888323	196
2016	640200	Shizuishan	0.0260637	0.0629209	0.0248306	0.0233366	0.0082599	0.0064941	0.182752	0.700744	0.022194	74.409	0.170904	0.506667	143
2016	640300	Wuzhong	0.0183818	0.0693359	0.0187485	0.0219436	0.007794	0.0208497	0.0900016	0.634693	0.0131469	47.845	0.438005	0.545214	82
2016	640400	Guyuan	0.0172324	0.0490587	0.0136112	0.0243585	0.0060678	0.0050213	0.0792827	0.176051	0.0034872	34.749	0.915507	2.12005	120
2016	640500	Zhongwei	0.0371506	0.0607368	0.0177469	0.030951	0.0081687	0.0038703	0.083781	0.577593	0.0190165	39.873	0.421559	0.92222	69
2016	650100	Urumqi	0.0398677	0.181606	0.0413768	0.0597137	0.0063568	0.0741583	0.221436	1.06965	0.0332554	81.554	0.169812	2.45267	191
2016	650200	Karamay	0.0313343	0.0852925	0.0385287	0.0237988	0.0071894	0.0157758	0.274298	0.785604	0.0257602	99.048	0.160328	0.425449	39
2017	110000	Beijing	0.304101	0.535928	0.0683684	0.0505203	0.0076404	0.409398	0.426162	0.811312	0.297594	86.7111	0.243423	4.23777	820
2017	120000	Tianjin	0.208281	0.319447	0.0593948	0.0408873	0.0070954	0.212069	0.235431	1.30481	0.0896737	82.93	0.176875	1.42037	867
2017	130100	Shijiazhuang	0.0407085	0.149038	0.0319635	0.0402338	0.0064201	0.070421	0.117551	0.63589	0.05064	61.64	0.130601	1.23093	770
2017	130200	Tangshan	0.028385	0.105453	0.0339133	0.02788	0.0076395	0.0360202	0.149278	1.5067	0.0287847	61.64	0.101473	0.669689	561
2017	130300	Qinhuangdao	0.0311019	0.0981612	0.0262029	0.04866	0.0075593	0.0157392	0.167221	1.33648	0.0418815	57.88	0.175093	1.55843	380
2017	130400	Handan	0.0246682	0.08387	0.0216512	0.0222611	0.0074392	0.0325183	0.093933	0.344482	0.0155192	55.31	0.161859	0.933733	870
2017	130500	Xingtai	0.0239554	0.0665717	0.0180127	0.0251963	0.0079203	0.0154423	0.085	0.625278	0.0206408	51.57	0.200191	0.992242	645
2017	130600	Baoding	0.0285231	0.0870623	0.0187957	0.0248802	0.0078026	0.0355837	0.0869383	0.914581	0.0379695	50.97	0.192383	0.93965	553
2017	130700	Zhangjiakou	0.0264144	0.0789334	0.021739	0.0305354	0.0070659	0.0195929	0.127378	0.465058	0.0100184	55.92	0.331164	1.35545	128
2017	130800	Chengde	0.0268942	0.0676655	0.0225631	0.027487	0.0068841	0.0107311	0.110929	0.303693	0.0124327	50.7	0.230398	1.01901	97
2017	130900	Cangzhou	0.0256836	0.0681977	0.0235541	0.0246346	0.0070123	0.0129968	0.086931	1.02699	0.0182285	52.31	0.15109	0.988245	551
2017	131000	Langfang	0.0723159	0.0911592	0.0329503	0.0346513	0.008805	0.0147528	0.105459	1.13968	0.0345925	58.5	0.202257	1.32534	742
2017	131100	Hengshui	0.0262277	0.0653627	0.0211432	0.025021	0.0067773	0.0124209	0.0809784	1.41206	0.0187144	50.6	0.195832	0.983682	512
2017	210100	Shenyang	0.0431978	0.18066	0.0405408	0.0454941	0.0083164	0.0863089	0.233663	0.281216	0.0770449	81.4352	0.147806	1.49834	569
2017	210200	Dalian	0.0569267	0.160537	0.0418526	0.0422395	0.0106783	0.0657664	0.238228	1.07499	0.0788012	79.3663	0.131596	1.2283	473
2017	210300	Anshan	0.0266623	0.0809758	0.0229903	0.0248476	0.0068966	0.0262412	0.184659	0.483288	0.0310024	71.9346	0.169761	1.41914	375
2017	210400	Fushun	0.02751	0.0807965	0.0228358	0.030067	0.0065872	0.0213063	0.288477	0.778384	0.0203779	75.0722	0.191939	0.781413	191
2017	210500	Benxi	0.0271848	0.0651719	0.0233621	0.0233122	0.007384	0.0111137	0.32268	0.749967	0.0185904	76.6019	0.17451	1.08086	178
2017	210600	Dandong	0.0281946	0.064066	0.0210973	0.0275838	0.0054495	0.0099356	0.183199	0.533818	0.0175834	66.2612	0.254874	1.71217	156
2017	210700	Jinzhou	0.0307052	0.0755349	0.0231145	0.0346186	0.0067261	0.0110752	0.171475	1.20908	0.026567	57.4231	0.220483	1.38858	302
2017	210800	Yingkou	0.0281203	0.0708523	0.0218531	0.0254971	0.006422	0.01708	0.17527	0.885457	0.0347209	64.4752	0.170579	1.14143	444
2017	210900	Fuxin	0.0303205	0.0672643	0.0187618	0.0309779	0.0074768	0.010048	0.186583	0.444935	0.0195167	59.5306	0.356234	1.83177	183
2017	211000	Liaoyang	0.0255782	0.0625007	0.020074	0.024889	0.007148	0.0103897	0.198713	1.0492	0.0173164	64.4003	0.194851	0.959555	369
2017	211100	Panjin	0.0254279	0.061214	0.0253925	0.0170552	0.0073601	0.0114061	0.233892	0.440576	0.0191832	79.392	0.169809	0.866305	322
2017	211200	Tieling	0.0245511	0.0523824	0.016557	0.0199712	0.0068303	0.0090154	0.158971	0.585854	0.0065948	53.4098	0.319002	1.38195	240
2017	211300	Chaoyang	0.0240297	0.0516104	0.0153557	0.0230664	0.0067039	0.0064844	0.119305	0.656422	0.0080334	48.3175	0.307348	1.89432	174
2017	211400	Huludao	0.02892	0.0560743	0.0180125	0.0203464	0.0077937	0.0099215	0.137662	1.19914	0.0098049	52.7072	0.277026	1.15825	268
2017	310000	Shanghai	0.488256	0.451778	0.0639453	0.0391284	0.0070705	0.341634	0.335057	1.51499	0.135747	89.0916	0.246389	2.27118	2276
2017	320100	Nanjing	0.0689955	0.339845	0.0693228	0.0739659	0.0060253	0.190531	0.231603	1.40741	0.168158	82.29	0.115585	1.57918	1004
2017	320200	Wuxi	0.0511449	0.203425	0.0639452	0.0284047	0.007389	0.103686	0.267741	2.20373	0.137639	76	0.0939575	1.07815	1052
2017	320300	Xuzhou	0.0304825	0.114286	0.0372747	0.020484	0.0073594	0.0491674	0.125661	1.63774	0.042324	63.76	0.125241	1.13857	887
2017	320400	Changzhou	0.0405392	0.169303	0.0631913	0.0318594	0.0074541	0.066798	0.196466	1.99679	0.0775846	71.8	0.0833361	1.10489	857
2017	320500	Suzhou	0.0602857	0.243639	0.0732397	0.0296836	0.0069543	0.133762	0.332568	2.10904	0.166707	75.8	0.102282	1.07495	776
2017	320600	Nantong	0.0341268	0.139602	0.0482753	0.018295	0.007357	0.0656749	0.161223	1.12615	0.0652419	66.03	0.104734	1.02726	727
2017	320700	Lianyungang	0.0299249	0.0805801	0.0327925	0.018033	0.0075626	0.022192	0.122782	0.967735	0.0219554	61.7	0.147921	1.00282	711
2017	320800	Huaian	0.0277244	0.0835292	0.0332938	0.0172684	0.007046	0.0259208	0.124633	1.27824	0.0150301	61.25	0.135875	1.14875	562
2017	320900	Yancheng	0.0301844	0.0918763	0.0383198	0.0160356	0.0070867	0.0304342	0.120303	1.46688	0.050833	62.9	0.147222	0.996219	492
2017	321000	Yangzhou	0.0342089	0.111931	0.0458976	0.0218541	0.0068279	0.0373518	0.145948	1.50367	0.0450693	66.05	0.100227	0.948001	674
2017	321100	Zhenjiang	0.0336189	0.137709	0.0529981	0.0325047	0.0076096	0.0445966	0.16732	1.91882	0.146716	70.5	0.0964092	0.977601	710
2017	321200	Taizhou	0.030914	0.0935491	0.0424347	0.0160505	0.0075166	0.0275472	0.157819	1.37415	0.0465586	64.93	0.100218	0.989353	878
2017	321300	Suqian	0.0277067	0.0675093	0.02654	0.012738	0.0066325	0.0215988	0.0928986	1.3667	0.0245995	58.53	0.162439	0.870529	691
2017	330100	Hangzhou	0.0741454	0.299701	0.0739962	0.0515668	0.0074823	0.166656	0.368537	1.41145	0.154747	76.8	0.122262	1.78571	445
2017	330200	Ningbo	0.047705	0.191152	0.0610058	0.0302368	0.007076	0.092833	0.280059	1.72393	0.115722	72.4	0.143324	0.889455	600
2017	330300	Wenzhou	0.0410797	0.12206	0.0360806	0.0219415	0.0069497	0.0570878	0.150282	1.22809	0.0664483	69.7	0.140737	1.41879	670
2017	330400	Jiaxing	0.0395775	0.103544	0.0513559	0.0239336	0.0070545	0.0212003	0.235854	1.29968	0.0868542	64.5	0.112932	0.830015	898
2017	330500	Huzhou	0.038154	0.0961377	0.0466528	0.020522	0.0074917	0.0214712	0.244381	1.33004	0.121648	62	0.131261	1.00085	454
2017	330600	Shaoxing	0.0353914	0.136881	0.0556088	0.0232002	0.0076116	0.0504596	0.230999	1.4811	0.0787911	65.5	0.092516	0.956435	535
2017	330700	Jinhua	0.0423888	0.0963975	0.045732	0.0210709	0.0072979	0.0222965	0.183163	1.62374	0.0553046	66.7	0.139449	1.21346	441
2017	330800	Quzhou	0.0319009	0.0827422	0.04086	0.0226308	0.0068693	0.0123821	0.183632	1.07149	0.0524676	55.7	0.225698	1.08195	292
2017	330900	Zhoushan	0.0354979	0.107717	0.0528432	0.0340161	0.007287	0.0135708	0.234865	0.587739	0.0682949	67.9	0.212009	1.43884	666
2017	331000	Taizhou	0.0343823	0.0893016	0.0381034	0.0173847	0.0074451	0.0263684	0.159188	1.62251	0.0594263	62.2	0.12832	1.12836	634
2017	331100	Lishui	0.0310626	0.0833777	0.0331316	0.032714	0.0071773	0.0103547	0.155646	1.35992	0.0405946	59.7	0.302689	1.15407	154
2017	350100	Fuzhou	0.0496419	0.165402	0.0493972	0.0401417	0.0071989	0.0686642	0.145386	1.0071	0.0682197	69.5	0.133603	1.25478	540
2017	350200	Xiamen	0.0606348	0.197336	0.0453927	0.0508048	0.007405	0.0937337	0.292222	1.0794	0.0899977	89.1	0.185897	1.41932	1221
2017	350300	Putian	0.0441664	0.0744475	0.0321174	0.0142891	0.0071512	0.0208898	0.10135	0.839892	0.0176654	59.6	0.112207	0.73585	833
2017	350400	Sanming	0.0300038	0.0716998	0.0344479	0.0228496	0.0072307	0.0071715	0.120543	0.886055	0.0231165	59	0.138077	0.688859	125
2017	350500	Quanzhou	0.0388173	0.0907436	0.0382954	0.020614	0.0074726	0.0243615	0.0949875	2.24644	0.0495813	65.7	0.0843963	0.677473	663
2017	350600	Zhangzhou	0.0296127	0.0724063	0.030737	0.020016	0.0073512	0.0143022	0.0976426	1.43964	0.0271875	57.7	0.121361	0.857188	389
2017	350700	Nanping	0.029418	0.0638955	0.0282165	0.0205747	0.0073662	0.0077382	0.12822	0.523329	0.023727	55.8	0.174536	0.896885	123
2017	350800	Longyan	0.0397453	0.0812803	0.0423071	0.0193589	0.0073893	0.0122249	0.144477	1.0391	0.0303985	55.7	0.139808	0.80736	161
2017	350900	Ningde	0.0354667	0.0535323	0.0259242	0.0154968	0.007009	0.0051022	0.0978302	1.48565	0.0285593	55.7	0.166622	0.681051	260
2017	370100	Jinan	0.0561711	0.230682	0.0492263	0.0700963	0.0073319	0.104027	0.223398	1.43711	0.124763	70.53	0.116625	1.65541	801
2017	370200	Qingdao	0.0388165	0.21517	0.0524714	0.0367194	0.0069692	0.119011	0.234316	1.52367	0.111096	72.57	0.127269	1.35859	694
2017	370300	Zibo	0.0306907	0.127194	0.0456269	0.0270234	0.0073456	0.0471978	0.178972	1.56894	0.0575895	70.26	0.0934798	0.853286	727
2017	370400	Zaozhuang	0.0226502	0.0712519	0.0254434	0.0185322	0.007842	0.0194344	0.121276	1.23234	0.0281932	57.32	0.106476	0.823433	912
2017	370500	Dongying	0.0306277	0.122672	0.0583515	0.0266197	0.0075076	0.0301936	0.179919	1.418	0.0510959	67.75	0.0727923	0.55139	232
2017	370600	Yantai	0.0305796	0.131498	0.0503826	0.0306172	0.0089845	0.0415141	0.195642	1.35124	0.0523998	63.66	0.0964203	0.886322	471
2017	370700	Weifang	0.0301307	0.101512	0.0375099	0.0272214	0.0081467	0.0286343	0.134304	1.04357	0.0489346	59.95	0.115868	0.979821	558
2017	370800	Jining	0.0242777	0.0805021	0.0272783	0.0207638	0.007804	0.0246561	0.11631	1.47651	0.0298977	57.12	0.122848	0.974435	766
2017	370900	Taian	0.0239633	0.0871138	0.028661	0.0239063	0.0074638	0.0270826	0.132458	1.08839	0.0377226	60.63	0.0994738	1.06467	729
2017	371000	Weihai	0.0289359	0.129638	0.0597768	0.0284387	0.0085262	0.0328966	0.22526	1.15712	0.0535101	66.46	0.102354	1.06981	440
2017	371100	Rizhao	0.02602	0.0850184	0.0334312	0.020468	0.0091241	0.021995	0.118317	1.23875	0.0313197	58.65	0.115619	0.926406	546
2017	371300	Linyi	0.0279888	0.0888023	0.0232929	0.0185659	0.0083227	0.0386207	0.0884289	1.05945	0.0295082	57.4	0.136165	1.12906	660
2017	371400	Dezhou	0.023204	0.070845	0.0274181	0.0216691	0.0079685	0.0137892	0.0925539	1.15477	0.0260497	55.57	0.114755	0.88898	567
2017	371500	Liaocheng	0.0208439	0.0713167	0.0221628	0.0218177	0.0087332	0.018603	0.093356	1.42834	0.0324269	50.34	0.126296	0.810281	691
2017	371600	Binzhou	0.0264492	0.092592	0.0363442	0.0216246	0.0070837	0.0275397	0.123687	0.988417	0.0402079	58.63	0.126975	0.995167	406
2017	371700	Heze	0.0219369	0.0638552	0.0164451	0.0224854	0.0078004	0.0171242	0.0778189	2.31177	0.0189418	49.05	0.180571	0.754298	810
2017	440500	Shantou	0.0273297	0.0801963	0.0265065	0.0138884	0.0082467	0.0315549	0.112272	1.57459	0.0211197	69.22	0.141062	0.880063	2529
2017	440600	Foshan	0.0348265	0.164984	0.05521	0.0229293	0.0075297	0.0793147	0.228265	2.47926	0.103096	94.36	0.0824549	0.698522	1048
2017	440700	Jiangmen	0.0306446	0.0900776	0.0359975	0.0205179	0.0076366	0.0259257	0.177386	1.7507	0.0437147	64.13	0.123878	0.926024	412
2017	440800	Zhanjiang	0.0245683	0.0843771	0.0204524	0.0229715	0.0077658	0.0331875	0.0875272	2.34646	0.0110217	39.72	0.15772	1.20093	634
2017	440900	Maoming	0.0215449	0.0527167	0.0192817	0.0167928	0.0072853	0.009357	0.0836093	3.08019	0.0123389	37.99	0.131512	1.14433	704
2017	441200	Zhaoqing	0.0427378	0.0779425	0.0279486	0.0253969	0.0075056	0.0170914	0.113447	1.5898	0.0276156	45.3	0.128508	1.04102	294
2017	441300	Huizhou	0.0302734	0.106715	0.0416402	0.0159632	0.0084789	0.0406331	0.17573	1.52523	0.06208	65.67	0.144629	0.792367	324
2017	441400	Meizhou	0.0232249	0.0668307	0.0201706	0.0207191	0.0080889	0.0178522	0.0991088	1.48559	0.0093495	45.91	0.367457	1.4147	351
2017	441500	Shanwei	0.0249295	0.0519886	0.0226014	0.0137624	0.0072042	0.0084206	0.0990929	1.19121	0.0107486	54.82	0.261601	0.915538	767
2017	441600	Heyuan	0.0225232	0.055582	0.0234329	0.0170841	0.0071492	0.0079157	0.107785	1.18354	0.0028109	42.81	0.298895	1.18296	238
2017	441700	Yangjiang	0.0247343	0.0592616	0.0239149	0.0176997	0.0072248	0.0104222	0.0990572	2.24013	0.0087355	49.18	0.147281	1.2164	373
2017	441800	Qingyuan	0.0234779	0.0612419	0.0218174	0.0181949	0.0071718	0.0140579	0.121082	1.34345	0.0137546	49.89	0.207321	1.38588	223
2017	441900	Dongguan	0.034623	0.189682	0.0416236	0.0424507	0.0073099	0.0982972	0.291416	2.46327	0.160352	89.44	0.0880557	1.09102	816
2017	442000	Zhongshan	0.035586	0.133507	0.0659183	0.0261594	0.0082218	0.0332073	0.265654	2.2553	0.0806412	87.24	0.132723	0.939411	909
2017	445100	Chaozhou	0.0224466	0.0553571	0.0189656	0.0182713	0.0076191	0.0105009	0.106938	2.53715	0.0178113	63.24	0.141021	0.858082	873
2017	445200	Jieyang	0.027613	0.0502845	0.0170687	0.0140179	0.0068517	0.0123462	0.0579768	1.78351	0.0117334	48.47	0.143219	0.698265	1369
2017	445300	Yunfu	0.0299787	0.110882	0.0235966	0.0196987	0.0061089	0.0614782	0.0967306	0.82795	0.0066546	39.14	0.225851	1.04667	393
2017	460100	Haikou	0.0498815	0.151932	0.0438691	0.0678005	0.0074723	0.0327898	0.160472	0.667817	0.0245734	78.21	0.142616	4.18332	750
2017	460200	Sanya	0.0364905	0.124173	0.0404503	0.0578934	0.0072746	0.0185544	0.15631	0.612413	0.014085	74.915	0.245413	3.4003	304
2017	140100	Taiyuan	0.0403541	0.1775	0.051233	0.0644995	0.0070899	0.0546776	0.207562	0.933862	0.0520029	87.2116	0.141641	1.69693	524
2017	140200	Datong	0.0246704	0.0732863	0.0220082	0.0243418	0.0070602	0.0198761	0.176814	0.195532	0.0152379	67.53	0.29029	1.58996	228
2017	140300	Yangquan	0.0288164	0.0657442	0.0261178	0.0222492	0.0063278	0.0110495	0.183735	0.52691	0.0116805	68.13	0.157816	1.07318	291
2017	140400	Changzhi	0.0297899	0.0631025	0.0231412	0.0224376	0.0067994	0.0107243	0.14027	0.451449	0.0141984	52.5075	0.181674	0.813806	241
2017	140500	Jincheng	0.0304748	0.0565854	0.0254164	0.0160412	0.0069378	0.0081903	0.144022	0.389887	0.0178224	59.6544	0.154934	0.808829	232
2017	140600	Shuozhou	0.0246606	0.061274	0.0222369	0.0247892	0.0071948	0.007053	0.103919	0.971604	0.0227838	57.3869	0.144581	1.32884	155
2017	140700	Jinzhong	0.0255479	0.0898171	0.0235438	0.0471021	0.0067926	0.0123786	0.115598	0.307449	0.009464	55.5	0.217074	1.00267	201
2017	140800	Yuncheng	0.0434529	0.0607512	0.0173873	0.0255222	0.0068074	0.0110343	0.109452	0.12581	0.0137423	46.2456	0.226757	1.30511	356
2017	140900	Xinzhou	0.0250396	0.0619519	0.0189844	0.026901	0.0078332	0.0082333	0.112358	0.571021	0.004545	49.3835	0.33237	0.982893	120
2017	141000	Linfen	0.0347843	0.0601077	0.0189318	0.0261864	0.0064947	0.0084947	0.121584	0.258986	0.0062744	50.0502	0.253227	1.0095	214
2017	141100	Lvliang	0.0294103	0.0558905	0.0185724	0.0228651	0.0066217	0.0078313	0.106364	0.687762	0.0085057	49.0847	0.240685	0.613258	180
2017	220100	Changchun	0.0420347	0.157729	0.0383438	0.0409081	0.0068614	0.0716158	0.153092	1.09141	0.067035	62.8927	0.133069	0.937951	366
2017	220200	Jilin	0.0288093	0.185648	0.0338601	0.0311394	0.0070797	0.113569	0.179409	0.717663	0.022019	60.4747	0.172059	1.35119	152
2017	220300	Siping	0.0306791	0.0630534	0.0237286	0.0262323	0.0066627	0.0064275	0.141261	1.11608	0.0085731	49.2331	0.284177	1.22977	220
2017	220400	Liaoyuan	0.0233278	0.0542809	0.0252827	0.0167581	0.0072044	0.0050355	0.163194	0.481478	0.0056196	55.1051	0.176907	0.744999	235
2017	220500	Tonghua	0.0299831	0.0717546	0.0355022	0.022982	0.0064834	0.0067871	0.278678	0.511234	0.0120411	57.8282	0.286547	1.09745	142
2017	220600	Baishan	0.0255391	0.0554102	0.0265981	0.0179336	0.0059443	0.0049341	0.214095	0.232277	0.0062285	75.6296	0.274361	0.839455	71
2017	220700	Songyuan	0.023495	0.0532788	0.0251766	0.0143623	0.007466	0.0062739	0.123127	0.744445	0.0040685	44.9052	0.180455	1.38249	130
2017	220800	Baicheng	0.0261385	0.0586847	0.0219229	0.0248777	0.0061458	0.0057383	0.150451	0.292958	0.0036724	51.7135	0.392383	1.10848	76
2017	230100	Harbin	0.0420263	0.174003	0.0331757	0.0422478	0.0076225	0.0909569	0.143478	0.803797	0.069693	64.5	0.153179	2.11956	179
2017	230200	Qiqihar	0.0320417	0.0632095	0.0173069	0.0206421	0.0067208	0.0185394	0.105513	1.12875	0.0095265	38.82	0.347819	1.71498	129
2017	230300	Jixi	0.0264808	0.0536798	0.0185161	0.0186917	0.0061752	0.0102967	0.166608	1.06944	0.001341	69.616	0.35307	1.66754	81
2017	230400	Hegang	0.0224239	0.0463376	0.0179592	0.014643	0.0064436	0.0072918	0.209414	0.608708	0.0013045	82.6	0.393053	1.17206	72
2017	230500	Shuangyashan	0.0248293	0.0609645	0.0174157	0.0275304	0.0070574	0.0089608	0.143264	1.03261	0.0046673	65.61	0.326725	1.94703	65
2017	230600	Daqing	0.0277042	0.101775	0.0302058	0.0273674	0.0061349	0.0380667	0.145451	1.81202	0.0241166	68.918	0.10992	0.689038	131
2017	230700	Yichun	0.0255064	0.0405411	0.011521	0.0137755	0.0069266	0.0083178	0.222489	0.737561	0.0060252	85.108	0.574013	1.89858	37
2017	230800	Jiamusi	0.0280037	0.0691514	0.0222523	0.0275977	0.0072725	0.0120287	0.106306	1.99113	0.012842	53.36	0.276464	2.22291	73
2017	230900	Qitaihe	0.024974	0.0458494	0.0153448	0.015806	0.0085504	0.0061481	0.164712	0.871314	0.0106306	72.898	0.38579	1.25937	125
2017	231000	Mudanjiang	0.0275592	0.0675924	0.0215662	0.0268311	0.0062985	0.0128964	0.131821	1.0416	0.008341	56.746	0.212795	1.43892	68
2017	231100	Heihe	0.0261714	0.0504017	0.0152704	0.023019	0.0073164	0.0047959	0.123391	1.50863	0.0015207	59.92	0.431904	2.53328	25
2017	231200	Suihua	0.0207042	0.0478307	0.013871	0.0192288	0.0065088	0.008222	0.0957401	2.05803	0.0021411	38.822	0.312559	1.44359	156
2017	340100	Hefei	0.0457086	0.222845	0.0622047	0.0543541	0.006891	0.0993954	0.142556	0.616761	0.107614	73.75	0.137846	0.994476	627
2017	340200	Wuhu	0.0299927	0.148816	0.0765015	0.0321381	0.0071955	0.0329814	0.13471	0.691359	0.12473	65.05	0.156347	0.774539	636
2017	340300	Bengbu	0.0250414	0.0914427	0.0377714	0.0234737	0.0070142	0.0231835	0.10197	0.797871	0.0482087	55.31	0.191992	0.963351	642
2017	340400	Huainan	0.0223003	0.0791749	0.0232314	0.0315497	0.0071087	0.0172853	0.101086	0.517708	0.0281392	63.46	0.220041	0.889601	952
2017	340500	Maanshan	0.0282659	0.105767	0.0496181	0.0302046	0.0070834	0.0188607	0.147579	0.482885	0.0838619	67.89	0.13315	0.746835	565
2017	340600	Huaibei	0.0238674	0.0666687	0.0230132	0.0215279	0.0074081	0.0147194	0.135564	0.373389	0.0327773	63.61	0.165338	0.673773	793
2017	340700	Tongling	0.0238133	0.10857	0.0497813	0.0357336	0.0075611	0.0154946	0.155991	0.840367	0.0589723	55.79	0.142835	0.623457	610
2017	340800	Anqing	0.0265476	0.075185	0.0267547	0.0204778	0.007182	0.0207704	0.100062	0.738326	0.0236939	48.57	0.21828	0.815758	404
2017	341000	Huangshan	0.0272283	0.0808173	0.0336525	0.029715	0.0075438	0.0099057	0.112022	0.386094	0.0389755	50.9	0.303812	1.47708	153
2017	341100	Chuzhou	0.0291108	0.0798707	0.0292993	0.0206934	0.0074424	0.0224355	0.0983895	0.652818	0.0430774	51.89	0.237021	0.696854	333
2017	341200	Fuyang	0.0199499	0.0609473	0.0172365	0.0199007	0.0068766	0.0169335	0.0558633	1.28973	0.0130893	41.75	0.327927	0.967823	1014
2017	341300	Suzhou	0.0312834	0.051904	0.0170144	0.0167343	0.0069952	0.0111601	0.0526111	1.15572	0.0106662	41.56	0.23589	1.21679	659
2017	341500	Luan	0.046843	0.0745652	0.0248007	0.0303969	0.0071773	0.0121901	0.0705762	0.692215	0.0225219	45.41	0.321355	0.969388	391
2017	341600	Bozhou	0.0247761	0.0572122	0.0192156	0.0169379	0.0071549	0.0139038	0.0502937	1.27242	0.0153942	39.77	0.282682	1.11433	752
2017	341700	Chizhou	0.0248661	0.068029	0.0226698	0.0278111	0.0073165	0.0102315	0.0765393	0.367498	0.0223193	53.67	0.230014	1.06014	191
2017	341800	Xuancheng	0.0279961	0.0826125	0.0378151	0.0186755	0.0077597	0.0183622	0.119332	0.517453	0.0566716	53.69	0.230546	0.846583	227
2017	360100	Nanchang	0.0584411	0.189303	0.0504119	0.0584714	0.0078122	0.072608	0.142439	0.568963	0.0339974	73.3197	0.135648	0.863325	712
2017	360200	Jingdezhen	0.0249568	0.0715456	0.0286266	0.0262798	0.0067805	0.0098585	0.124397	0.655702	0.0245316	65.95	0.227809	0.805123	318
2017	360300	Pingxiang	0.0246218	0.0657531	0.0312286	0.0193653	0.0074511	0.0077078	0.139014	0.535614	0.0147655	68.21	0.224117	0.856898	517
2017	360400	Jiujiang	0.0265433	0.0787521	0.0264001	0.0247792	0.0068162	0.0207565	0.0953231	0.70332	0.013255	53.7696	0.218924	0.816769	258
2017	360500	Xinyu	0.0288888	0.0845598	0.0349678	0.0316968	0.0081211	0.0097738	0.123243	0.776958	0.0308881	70.01	0.156984	0.853866	391
2017	360600	Yingtan	0.0227284	0.0665405	0.0382668	0.0158087	0.0079197	0.0045453	0.104188	1.03417	0.037864	59.08	0.169519	0.6429	364
2017	360700	Ganzhou	0.02674	0.0890677	0.0244286	0.0229306	0.0074955	0.0342128	0.0697627	0.975124	0.0134935	48.7195	0.30964	1.05359	246
2017	360800	Jian	0.024048	0.0630736	0.0235168	0.017779	0.0066822	0.0150955	0.0760888	0.426207	0.014251	49.3699	0.270455	0.842776	209
2017	360900	Yichun	0.0227867	0.0717027	0.0297034	0.0187715	0.0076755	0.0155523	0.0766559	0.919292	0.0166271	48.1095	0.239753	0.919183	318
2017	361000	Fuzhou	0.0216382	0.0740329	0.0251626	0.0195667	0.0075958	0.0217078	0.0804321	0.544555	0.0107071	48.2198	0.273984	0.898439	209
2017	361100	Shangrao	0.0231843	0.0625908	0.0197762	0.018738	0.0075134	0.0165634	0.0729054	0.82034	0.0098828	50.4195	0.272796	0.88302	339
2017	410100	Zhengzhou	0.0420743	0.221356	0.0435884	0.0513	0.0070439	0.119424	0.162722	1.10002	0.118792	74.03	0.16478	1.17688	1091
2017	410200	Kaifeng	0.0218575	0.0690215	0.0209053	0.0221627	0.0058525	0.0201009	0.089618	1.20674	0.0171124	47.4	0.177339	1.1422	876
2017	410300	Luoyang	0.0314137	0.0973889	0.0347967	0.0240171	0.0067124	0.0318627	0.116905	0.932847	0.0575288	57.99	0.128049	1.07053	500
2017	410400	Pingdingshan	0.0191522	0.0645998	0.0219479	0.0204875	0.006641	0.0155236	0.110976	0.850438	0.0407668	50.02	0.159218	0.892446	714
2017	410500	Anyang	0.0244486	0.0646352	0.0214229	0.0184306	0.0067304	0.0180512	0.0987513	0.898347	0.0158916	48.89	0.14072	0.934763	860
2017	410600	Hebi	0.0220529	0.0536264	0.024583	0.015119	0.0067662	0.0071581	0.103097	0.781257	0.0140911	57.54	0.147895	0.441095	790
2017	410700	Xinxiang	0.0260604	0.0739172	0.0241197	0.0244543	0.0071884	0.0181551	0.107453	0.734438	0.0381071	52.86	0.15619	0.859105	737
2017	410800	Jiaozuo	0.0246187	0.0747443	0.0286163	0.0269756	0.0067392	0.0124133	0.129782	0.794237	0.0367368	58.38	0.105059	0.624675	925
2017	410900	Puyang	0.0233611	0.058872	0.019598	0.0142122	0.0067627	0.0182992	0.0837549	0.860257	0.0213966	44.59	0.164103	0.703062	1046
2017	411000	Xuchang	0.0243262	0.0661407	0.0287036	0.0168126	0.0073119	0.0133127	0.0976479	1.33315	0.0340839	49.65	0.108788	0.614489	1022
2017	411100	Luohe	0.0166382	0.0655586	0.0287555	0.0176465	0.0067158	0.012441	0.112715	0.848393	0.0293129	50.36	0.150295	0.478796	1029
2017	411200	Sanmenxia	0.0320572	0.0647072	0.0316081	0.0196303	0.0073411	0.0061277	0.144337	0.341255	0.0185227	53.46	0.146849	0.641985	218
2017	411300	Nanyang	0.0218521	0.0660659	0.0216115	0.0183988	0.0068132	0.0192424	0.0708053	0.656483	0.0181193	45.34	0.174591	0.987008	449
2017	411400	Shangqiu	0.0239557	0.0677362	0.017882	0.0196502	0.0074567	0.0227476	0.0642591	0.681674	0.0094246	41.61	0.210916	0.992966	932
2017	411500	Xinyang	0.0241651	0.0546644	0.0178142	0.0196797	0.0059225	0.0112479	0.0713529	0.544959	0.0070093	45.78	0.203254	1.07408	496
2017	411600	Zhoukou	0.0213272	0.0486447	0.0141589	0.0164371	0.007166	0.0108827	0.0625411	1.18834	0.0064725	38.66	0.208699	0.795301	1043
2017	411700	Zhumadian	0.0220651	0.0535042	0.017762	0.0158244	0.006976	0.0129418	0.0699154	1.04398	0.0067255	39.99	0.219411	1.06982	623
2017	420100	Wuhan	0.0588084	0.399349	0.0705086	0.0680677	0.0068398	0.253933	0.23666	1.59729	0.122884	80.04	0.128877	1.24101	968
2017	420200	Huangshi	0.0238866	0.0762808	0.029986	0.0219188	0.0066775	0.0176985	0.147153	0.996172	0.0296468	62.89	0.151597	0.625124	587
2017	420300	Shiyan	0.0251625	0.0726654	0.0251542	0.0215399	0.0068845	0.0190867	0.118154	0.859871	0.0162798	55.1	0.209121	0.865693	146
2017	420500	Yichang	0.0262337	0.0941608	0.0419976	0.0201894	0.0066078	0.0253661	0.160109	1.40017	0.0357137	59.86	0.128029	0.642394	188
2017	420600	Xiangyang	0.0261611	0.0912036	0.037921	0.0175979	0.0070551	0.0286297	0.117172	1.24204	0.0264366	59.7	0.157934	0.678524	299
2017	420700	Ezhou	0.0250744	0.076812	0.0425726	0.0181923	0.0068611	0.0091862	0.127699	0.927789	0.0155703	65.41	0.128459	0.681917	690
2017	420800	Jingmen	0.0240738	0.0667872	0.0310509	0.0179236	0.0074672	0.0103454	0.119205	1.04733	0.0303382	57.91	0.160812	0.690046	241
2017	420900	Xiaogan	0.0207767	0.0629046	0.0278296	0.0156134	0.0069914	0.0124704	0.08497	0.42713	0.0227235	56.37	0.207376	0.736554	583
2017	421000	Jingzhou	0.0256403	0.0716092	0.025927	0.0248351	0.0063735	0.0144738	0.104198	0.742267	0.0162471	54.7	0.211034	0.836878	433
2017	421100	Huanggang	0.0212967	0.0489534	0.02211	0.0155482	0.0057969	0.0054985	0.0789137	0.460644	0.0094898	45.92	0.236482	1.01205	427
2017	421200	Xianning	0.025347	0.0647987	0.0258113	0.025286	0.0071765	0.0065251	0.0894425	0.401383	0.0269635	52.5	0.183918	0.76298	309
2017	421300	Suizhou	0.0211833	0.0547874	0.0230362	0.0170936	0.0071773	0.0074805	0.0675873	0.937699	0.0111478	50.821	0.16349	0.779387	254
2017	430100	Changsha	0.0430736	0.229965	0.0534292	0.0558703	0.0066886	0.113977	0.163037	1.57998	0.114772	77.59	0.115827	1.14436	588
2017	430200	Zhuzhou	0.0261698	0.102405	0.0343231	0.0245001	0.006853	0.0367288	0.126654	1.07831	0.055981	65.67	0.176711	0.919853	362
2017	430300	Xiangtan	0.0244669	0.0965018	0.0353494	0.0346467	0.0068837	0.0196217	0.136948	0.940032	0.0544006	62	0.1402	0.859226	577
2017	430400	Hengyang	0.0231522	0.0692476	0.0197702	0.0239654	0.0063673	0.0191445	0.12046	1.52759	0.0186464	52.46	0.18156	1.32363	524
2017	430500	Shaoyang	0.0264409	0.0594296	0.0148978	0.0195342	0.0063209	0.0186769	0.0621061	0.679325	0.0137675	45.89	0.313845	1.29831	400
2017	430600	Yueyang	0.0259142	0.0759031	0.0252595	0.0203335	0.0065494	0.0237607	0.10248	1.84761	0.0273785	57.21	0.156764	1.02036	382
2017	430700	Changde	0.0261967	0.0725408	0.0242771	0.0201613	0.0068477	0.0212549	0.106504	2.13994	0.0186417	51.63	0.158232	1.2091	322
2017	430800	Zhangjiajie	0.0279459	0.0620231	0.0179289	0.0265842	0.0073042	0.010206	0.0841113	1.92972	0.0084607	48.02	0.283061	3.61558	180
2017	430900	Yiyang	0.0226219	0.0637842	0.0198417	0.0199343	0.0067508	0.0172575	0.0962104	1.32995	0.0222919	50.12	0.20778	1.16372	393
2017	431000	Chenzhou	0.0240655	0.0740869	0.0255242	0.0198632	0.0068504	0.0218491	0.0808531	0.669419	0.0201526	53.8	0.182556	0.878093	276
2017	431100	Yongzhou	0.0219908	0.062206	0.0180502	0.0215813	0.0071047	0.0154696	0.0819097	0.887566	0.0098733	48.25	0.261325	1.3827	283
2017	431200	Huaihua	0.0241052	0.0647624	0.0178961	0.0267696	0.0070152	0.0130778	0.088173	1.38232	0.0120667	46.15	0.292618	1.53322	189
2017	440100	Guangzhou	0.0644844	0.440084	0.0791893	0.0732115	0.0064891	0.281194	0.333271	2.77346	0.103022	84.41	0.10166	2.49969	1176
2017	440200	Shaoguan	0.0236453	0.0685801	0.0263305	0.0225546	0.0083528	0.0113422	0.134919	1.28018	0.0205854	54.1	0.249673	1.49649	180
2017	440300	Shenzhen	0.0580212	0.337041	0.0699124	0.0312207	0.0074154	0.228492	0.407078	2.94225	0.189559	99.8	0.204259	1.46224	2017
2017	440400	Zhuhai	0.0656415	0.19344	0.0809629	0.0678699	0.0080323	0.0365751	0.36195	1.36255	0.171572	88.34	0.184618	1.00805	647
2017	150100	Hohhot	0.0395354	0.171569	0.0461569	0.0660881	0.0072604	0.0520635	0.143845	2.03084	0.0309009	69.0799	0.132641	2.47333	139
2017	150200	Baotou	0.0280933	0.130315	0.0479921	0.0346476	0.0072972	0.0403778	0.18338	0.913085	0.0444081	83.2783	0.0968761	1.18557	82
2017	150300	Wuhai	0.0313858	0.0738897	0.0315378	0.023713	0.0079482	0.0106908	0.208196	1.69802	0.0112866	94.7425	0.169246	0.677299	254
2017	150400	Chifeng	0.0295205	0.0674571	0.0197343	0.0208926	0.0072895	0.0195406	0.107527	0.899899	0.0062382	49.3789	0.26557	1.08238	51
2017	150500	Tongliao	0.0260178	0.0622195	0.0210588	0.0217835	0.0083531	0.0110241	0.109229	0.680241	0.0027543	48.5601	0.195011	1.05464	60
2017	150600	Ordos	0.0264798	0.101304	0.0544757	0.0242688	0.0082747	0.0142846	0.139569	1.59197	0.0178539	74.0513	0.115723	0.795712	18
2017	150700	Hulunbuir	0.026287	0.0631371	0.0243214	0.0204994	0.0084008	0.0099154	0.216039	1.10636	0.0025354	72.1295	0.302777	1.1606	10
2017	150800	Bayannur	0.0277968	0.0671694	0.0213773	0.0248452	0.0102636	0.0106836	0.123686	0.468076	0.0027578	54.1726	0.285125	0.79329	27
2017	150900	Ulanqab	0.0229982	0.0640589	0.0182033	0.030511	0.0085423	0.0068024	0.121082	0.960711	0.0027676	49.0083	0.373503	0.880239	50
2017	450100	Nanning	0.0382744	0.150733	0.0336276	0.0368589	0.0069153	0.0733313	0.0979182	0.63914	0.0292979	61.3	0.156931	1.60646	333
2017	450200	Liuzhou	0.0266683	0.0892846	0.0310158	0.023181	0.0060224	0.0290653	0.135559	0.914556	0.0603876	64.01	0.135926	0.735538	211
2017	450300	Guilin	0.026241	0.086821	0.0229673	0.0414743	0.0072081	0.0151713	0.0997526	0.53212	0.0385787	48.91	0.21224	1.1471	194
2017	450400	Wuzhou	0.0205656	0.0546466	0.0197812	0.0179008	0.0065266	0.010438	0.0780446	1.13319	0.0135132	51.65	0.181077	0.758098	281
2017	450500	Beihai	0.0318624	0.0720746	0.029667	0.0244674	0.0071411	0.0107993	0.0783488	1.46696	0.0149838	57.72	0.12819	0.677394	519
2017	450600	Fangchenggang	0.0258176	0.0603636	0.0242597	0.0220601	0.0055953	0.0084484	0.0756396	1.23348	0.0134181	57.37	0.162438	0.634649	157
2017	450700	Qinzhou	0.0198544	0.0509044	0.0163509	0.0179286	0.0062372	0.0103875	0.0439213	1.58046	0.0064716	38.95	0.156725	0.899015	334
2017	450800	Guigang	0.0241794	0.0517617	0.0131413	0.0217723	0.0057225	0.0111257	0.0721425	1.32309	0.0035915	49.01	0.216161	0.96144	526
2017	450900	Yulin	0.0237762	0.0527541	0.0165164	0.0179369	0.0072632	0.0110376	0.0516903	1.03757	0.0025412	48.19	0.206354	1.13894	542
2017	451000	Baise	0.0226069	0.05277	0.0173195	0.0243757	0.0060562	0.0050187	0.0606662	0.948598	0.0052685	36.3	0.27884	0.652257	117
2017	451100	Hezhou	0.0234875	0.0550232	0.0160047	0.0250592	0.0068907	0.0070687	0.0598276	0.614323	0.0042793	45.19	0.327948	1.09391	204
2017	451200	Hechi	0.0225741	0.0495204	0.0130499	0.0229316	0.0060028	0.007536	0.0559985	1.04821	0.0069095	37.07	0.447922	1.52138	126
2017	451300	Laibin	0.0212594	0.0467898	0.0127937	0.020082	0.0063681	0.007546	0.0592162	1.1663	0.0065258	43.76	0.268462	1.11063	199
2017	451400	Chongzuo	0.0216886	0.0552023	0.0164552	0.0282228	0.0061741	0.0043504	0.0647746	1.20569	0.0056459	38.28	0.244079	0.874825	145
2017	500000	Chongqing	0.11094	0.351405	0.0324694	0.0281915	0.0079579	0.282786	0.152175	0.811639	0.0464457	65.0127	0.22237	1.11409	408
2017	510100	Chengdu	0.0777918	0.35347	0.0441232	0.0480898	0.0072176	0.25404	0.223985	1.25741	0.0829755	75.29	0.126475	1.25698	1040
2017	510300	Zigong	0.0265314	0.0645719	0.0227221	0.0212681	0.0054297	0.015152	0.0971072	2.05737	0.0265177	50.39	0.169887	0.725429	741
2017	510400	Panzhihua	0.0279641	0.0750402	0.0333605	0.0259617	0.0054949	0.0102234	0.184895	1.14127	0.0514314	66.81	0.11976	0.461591	150
2017	510500	Luzhou	0.0242302	0.0725029	0.0216798	0.0215189	0.0061853	0.0231188	0.101655	0.808518	0.0145015	46.37	0.231146	0.596741	410
2017	510600	Deyang	0.0302722	0.0657039	0.0247075	0.024749	0.0066312	0.009616	0.127954	1.75761	0.0445617	50.88	0.122503	0.736614	658
2017	510700	Mianyang	0.0306763	0.0872992	0.0259567	0.0271736	0.0067827	0.0273861	0.121456	1.20379	0.0890425	47.27	0.175956	0.967798	268
2017	510800	Guangyuan	0.0265359	0.0597379	0.0177926	0.022398	0.0071781	0.012369	0.12745	0.593879	0.0105945	42.22	0.342433	0.857953	185
2017	510900	Suining	0.0225722	0.0532579	0.0197202	0.0157036	0.0064493	0.0113847	0.104225	0.739186	0.0131914	50.98	0.202587	0.744138	713
2017	511000	Neijiang	0.0298412	0.0546018	0.0179872	0.0188217	0.0063637	0.0114294	0.0833843	1.9109	0.0148134	46.37	0.163287	0.689976	779
2017	511100	Leshan	0.0262207	0.0659358	0.0233351	0.0256705	0.0060646	0.0108657	0.121381	1.37888	0.0177518	48.51	0.18704	0.822623	278
2017	511300	Nanchong	0.0239243	0.063005	0.0171755	0.0223134	0.0069893	0.016527	0.0971923	0.902229	0.0061829	44.84	0.251883	0.843005	595
2017	511400	Meishan	0.0301475	0.0613641	0.0198374	0.0206175	0.0065013	0.0144077	0.0911168	0.989196	0.018861	45.42	0.190714	0.767443	489
2017	511500	Yibin	0.0230592	0.0629601	0.0214557	0.0178253	0.0063243	0.0173547	0.102704	1.19853	0.0228945	46.37	0.200592	0.671389	422
2017	511600	Guangan	0.0195167	0.0472806	0.0187485	0.014809	0.0081594	0.0055637	0.0805414	0.563842	0.0033382	39.31	0.225742	0.753276	735
2017	511700	Dazhou	0.0237944	0.0519844	0.0158409	0.0163824	0.0072967	0.0124646	0.0658841	0.690143	0.017701	44.34	0.245688	1.07531	412
2017	511800	Yaan	0.0287541	0.0704872	0.0222338	0.0351526	0.0065417	0.006559	0.135516	0.929557	0.0209212	47.35	0.227933	0.73161	102
2017	511900	Bazhong	0.0229108	0.0424195	0.016407	0.0134395	0.0062762	0.0062967	0.0893137	0.499499	0.0025951	40.67	0.468014	0.757519	307
2017	512000	Ziyang	0.0225303	0.0475649	0.0182587	0.0148686	0.0067729	0.0076648	0.0754285	1.17804	0.0073959	36.84	0.176397	0.65631	629
2017	520100	Guiyang	0.0367625	0.168629	0.0441896	0.0549585	0.0075151	0.0619656	0.16429	0.453046	0.0404882	74.8	0.164637	1.53206	491
2017	520200	Liupanshui	0.0210923	0.0631356	0.0269787	0.0182716	0.0065372	0.0113479	0.0793268	0.788243	0.0073304	22.394	0.199953	0.83027	342
2017	520300	Zunyi	0.0239333	0.0685198	0.0230166	0.0234909	0.0072278	0.0147845	0.0926539	1.17926	0.0158856	52.25	0.231685	0.913987	266
2017	520400	Anshun	0.021286	0.0586343	0.0187846	0.0204648	0.0064369	0.0129481	0.0687623	1.02763	0.0113276	47.411	0.318884	1.55544	326
2017	530100	Kunming	0.0390512	0.211256	0.0472716	0.0580057	0.0069424	0.099036	0.170823	0.649094	0.0386992	72.05	0.159728	1.45637	296
2017	530300	Qujing	0.0178831	0.04909	0.0166145	0.0149547	0.0060534	0.0114675	0.0598711	0.780749	0.0122082	47.28	0.227983	0.863877	221
2017	530400	Yuxi	0.0199191	0.065559	0.0283848	0.0187643	0.0068098	0.0116	0.102334	1.63701	0.0138715	50.71	0.185227	0.736218	142
2017	530500	Baoshan	0.0185418	0.0480003	0.0151786	0.016871	0.0064486	0.009502	0.0588854	0.671138	0.0054061	35.68	0.350586	1.08366	132
2017	530600	Zhaotong	0.0169259	0.0504654	0.010967	0.0214598	0.0056968	0.0123416	0.0451841	0.504679	0.000897	33.38	0.500238	0.865681	270
2017	530700	Lijiang	0.0229636	0.0648229	0.0182609	0.0324716	0.0090445	0.0050394	0.078115	0.154339	0.0086356	39.26	0.473654	1.17	57
2017	530800	Puer	0.0185409	0.0474284	0.0156918	0.0194362	0.0068336	0.0054668	0.0720012	0.571194	0.0063633	42.31	0.43514	1.07946	55
2017	530900	Lincang	0.0182528	0.0440153	0.0151391	0.018863	0.0069215	0.0030916	0.0579827	0.487164	0.0056386	40.75	0.402194	1.18327	100
2017	610100	Xian	0.0559322	0.240359	0.0502762	0.0657416	0.0068554	0.117485	0.169586	0.605939	0.127694	77.1211	0.13987	1.75526	825
2017	610200	Tongchuan	0.0213718	0.0569068	0.0226327	0.0212727	0.006823	0.0061784	0.292638	0.166247	0.0037955	62.5358	0.335756	0.947702	217
2017	610300	Baoji	0.0243807	0.075211	0.0317295	0.0198683	0.0069674	0.0166459	0.122361	0.582252	0.0259071	52.8285	0.138973	0.451465	213
2017	610400	Xianyang	0.0258876	0.0759948	0.0259305	0.0299914	0.0070688	0.0130041	0.135092	0.574777	0.0112677	51.5637	0.151166	0.511039	525
2017	610500	Weinan	0.0234227	0.0748707	0.0183387	0.0192309	0.0069639	0.0303373	0.105079	0.489638	0.0167375	44.1502	0.246967	0.915798	430
2017	610600	Yanan	0.0251812	0.0638125	0.0230571	0.0271718	0.0066543	0.0069261	0.108136	0.11684	0.0126723	58.0686	0.269146	0.590498	64
2017	610700	Hanzhong	0.0285868	0.057254	0.0178016	0.0246807	0.0072792	0.0074918	0.107279	1.19428	0.039442	47.1416	0.233778	0.852161	141
2017	610800	Yulin	0.0206131	0.0683004	0.0267383	0.0217024	0.0076549	0.0122047	0.109283	2.32083	0.0280874	57.9618	0.165158	0.519661	87
2017	610900	Ankang	0.0237662	0.056765	0.0172885	0.0267777	0.0072237	0.0054676	0.0717255	1.09324	0.0126923	45.599	0.281587	0.627239	129
2017	611000	Shangluo	0.0191258	0.0478196	0.0151198	0.0200727	0.0064767	0.0061505	0.0656606	0.328203	0.0144158	41.7437	0.278683	0.63842	130
2017	620100	Lanzhou	0.0380321	0.182744	0.0444559	0.0676016	0.0063984	0.0642881	0.150523	0.911399	0.0484062	81.02	0.171689	1.83217	242
2017	620200	Jiayuguan	0.0316542	0.0699394	0.0333849	0.0216124	0.0106072	0.0043348	0.229118	0.583921	0.0186116	93.45	0.132116	0.82608	66
2017	620300	Jinchang	0.0313507	0.0517395	0.024992	0.0157428	0.0083862	0.0026185	0.158255	0.179068	0.0424153	70.09	0.269521	0.742499	51
2017	620400	Baiyin	0.0243464	0.0555008	0.019155	0.0188503	0.00666	0.0108356	0.118015	0.331466	0.0119572	49.32	0.35553	1.09941	87
2017	620500	Tianshui	0.0219716	0.0573865	0.015425	0.0258396	0.0068548	0.0092671	0.0746774	0.466428	0.0119526	40.14	0.465768	1.69514	258
2017	620600	Wuwei	0.0231385	0.0567923	0.0209033	0.0235759	0.0071487	0.0051645	0.102716	0.526937	0.0101482	39.725	0.469667	1.32159	58
2017	620700	Zhangye	0.0273928	0.0668453	0.0211051	0.0302739	0.0111208	0.0043454	0.115468	0.70959	0.0321552	45.758	0.436383	2.06628	31
2017	620800	Pingliang	0.0269089	0.0494963	0.0181208	0.0195463	0.0047575	0.0070718	0.102057	0.550033	0.0056931	39.72	0.54127	1.93209	208
2017	620900	Jiuquan	0.0284101	0.0669949	0.0325679	0.0227679	0.0070432	0.004616	0.106885	1.01804	0.0058952	60.27	0.256509	1.50289	6
2017	621000	Qingyang	0.0218303	0.0533298	0.0200877	0.0246104	0.0053064	0.0033253	0.0734939	0.810456	0.0074321	31.472	0.40026	0.785968	99
2017	621100	Dingxi	0.0197399	0.049992	0.016867	0.0225657	0.0072565	0.0033027	0.0884123	0.53126	0.0050467	34.33	0.667495	2.52674	154
2017	621200	Longnan	0.0230809	0.0460952	0.014725	0.0193987	0.0047194	0.0072523	0.060151	0.51757	0.000955	32.48	0.659285	2.88234	104
2017	630100	Xining	0.0557241	0.108196	0.0390391	0.0331982	0.0065241	0.0294342	0.14277	0.499857	0.027438	71.04	0.224432	1.30282	273
2017	640100	Yinchuan	0.0419664	0.121788	0.0414813	0.0487769	0.0078113	0.0237189	0.181555	0.717924	0.0432422	77.09	0.189561	1.00439	196
2017	640200	Shizuishan	0.0301039	0.0673367	0.027709	0.0240901	0.0085725	0.0069652	0.160095	0.626488	0.0176811	75.24	0.173219	0.539041	143
2017	640300	Wuzhong	0.0188401	0.0557752	0.0202038	0.0224763	0.0080651	0.0050303	0.095197	0.603628	0.0136128	49.03	0.394037	0.545644	82
2017	640400	Guyuan	0.0204068	0.050912	0.015919	0.0248724	0.0063526	0.0037679	0.0840314	0.265677	0.0035667	36.31	0.836733	1.99335	122
2017	640500	Zhongwei	0.0254802	0.0647291	0.0191943	0.0322687	0.0084117	0.0048543	0.0864915	0.710118	0.0269208	43.14	0.418823	0.947368	69
2017	650100	Urumqi	0.0413806	0.183084	0.0442438	0.060556	0.00651	0.0717746	0.227653	1.04683	0.0298017	89.031	0.167939	2.3319	192
2017	650200	Karamay	0.0336805	0.0908235	0.0404737	0.0250839	0.0071833	0.0180771	0.307656	0.98638	0.0242967	99.122	0.149482	0.38846	39
2018	110000	Beijing	0.312595	0.52867	0.0728378	0.054023	0.0077385	0.39407	0.450223	0.791018	0.306902	86.4999	0.246291	4.34675	820
2018	120000	Tianjin	0.226531	0.326143	0.0621516	0.0436866	0.0065748	0.21373	0.248636	1.1969	0.0894182	83.15	0.16505	1.44884	868
2018	130100	Shijiazhuang	0.041175	0.155255	0.0344823	0.0419985	0.0064802	0.0722945	0.123618	0.261009	0.0493047	63.16	0.163024	1.47751	763
2018	130200	Tangshan	0.0270897	0.106149	0.0358969	0.0294454	0.007752	0.0330543	0.158708	1.29728	0.0341049	63.14	0.107734	0.692658	562
2018	130300	Qinhuangdao	0.0311956	0.101875	0.0272047	0.0489803	0.0077263	0.0179638	0.170559	1.37861	0.0363742	59.42	0.178072	1.64243	380
2018	130400	Handan	0.0220131	0.0864365	0.0217997	0.0228407	0.0074983	0.0342979	0.0967916	0.602662	0.0143576	56.87	0.181209	1.01619	870
2018	130500	Xingtai	0.0235682	0.0742488	0.0194172	0.0254979	0.007988	0.0213455	0.0909589	0.245284	0.0152487	52.91	0.230075	1.15011	653
2018	130600	Baoding	0.0257318	0.0925559	0.0200617	0.0268217	0.0078933	0.0377791	0.087208	0.736114	0.0346269	52.54	0.292628	1.09671	558
2018	130700	Zhangjiakou	0.02578	0.0780681	0.0237224	0.0313778	0.0071686	0.015799	0.132154	0.485027	0.0089717	57.24	0.364603	1.52667	129
2018	130800	Chengde	0.027843	0.071714	0.0239156	0.0293953	0.0069823	0.0114208	0.114576	0.483933	0.0118014	52.07	0.254582	1.25944	97
2018	130900	Cangzhou	0.024907	0.0726462	0.0257359	0.0258205	0.0070162	0.0140737	0.0884302	0.566916	0.0216459	53.64	0.169255	1.15216	551
2018	131000	Langfang	0.0331264	0.0957717	0.0340937	0.0358877	0.0089434	0.016847	0.110598	0.997255	0.0363468	60.01	0.199584	1.55859	752
2018	131100	Hengshui	0.0264605	0.0685657	0.0231596	0.0265382	0.0069131	0.0119551	0.0856583	1.09045	0.0184069	52.06	0.230455	1.12433	512
2018	210100	Shenyang	0.0376857	0.192027	0.0416274	0.0473321	0.0084759	0.0945916	0.241075	0.646966	0.072585	82.3527	0.15343	1.53826	569
2018	210200	Dalian	0.0523388	0.182064	0.0509832	0.0442925	0.0110223	0.0757658	0.236743	1.35383	0.0817586	80.2605	0.130598	1.22924	474
2018	210300	Anshan	0.0275858	0.0783856	0.0231394	0.0277396	0.0069381	0.0205683	0.198729	0.858468	0.0253049	72.7451	0.158416	1.28852	376
2018	210400	Fushun	0.0281125	0.0869687	0.0233558	0.0334773	0.0067071	0.0234285	0.288981	1.11226	0.02054	75.9181	0.19986	0.728566	191
2018	210500	Benxi	0.0273683	0.0681225	0.0240791	0.0258454	0.0073248	0.0108731	0.331591	0.962069	0.0144413	77.465	0.184017	1.06599	177
[truncated: 1,397 more rows]
